# Supplementary material for: 3-Isopropyl-2-p-tol­yloxy-5,6,7,8-tetra­hydro-1-benzothieno[2,3-d]pyrimidin-4(3H)-one
Source: Acta Crystallogr Sect E Struct Rep Online. 2009 Apr 30;65(Pt 5):o1142–3. doi: 10.1107/S1600536809014962 (PMC2977812; doi:10.1107/S1600536809014962)
Supplement: Supplementary file 1 [file e-65-o1142-sup1.cif]

##############################################################################
###                                                                        ###
###        Electronic paper (Acta Crystallographica Section E)             ###
###                                                                        ###
##############################################################################
#                                                                            #
# This CIF contains the data in a paper accepted for publication in Acta     #
# Crystallographica Section E. It conforms to the requirements of Notes      #
# for Authors for Section E, and has been peer reviewed under the auspices   #
# of the IUCr Commission on Journals.                                        #
#                                                                            #
# Full details of the Crystallographic Information File format               #
# are given in the paper "The Crystallographic Information File (CIF):       #
# a New Standard Archive File for Crystallography" by S. R. Hall, F. H.      #
# Allen and I. D. Brown [Acta Cryst. (1991), A47, 655-685].                  #
#                                                                            #
# The current version of the core CIF dictionary is obtainable from          #
# ftp://ftp.iucr.org/pub/cif_core.dic. The current version number is 2.4.    #
#                                                                            #
# Software is freely available for graphical display of the structure(s) in  #
# this CIF.  For information consult the CIF home page http://www.iucr.org/  #
# cif/home.html                                                              #
#                                                                            #
# This file may be used for bona fide research purposes within the           #
# scientific community so long as proper attribution is given to the journal # 
# article from which it was obtained.                                        #
#                                                                            #
##############################################################################
                                             
data_global
_audit_creation_method     SHELXL-97
_journal_date_recd_electronic     2009-04-13
_journal_date_accepted     2009-04-22
_journal_name_full     'Acta Crystallographica, Section E'
_journal_year     2009
_journal_volume     65
_journal_issue      5
_journal_page_first     o1142
_journal_page_last     o1143
_journal_paper_category     QO
_journal_coeditor_code     AT2765
_publ_contact_author_name     'Prof. Deng Shou-Heng'
_publ_contact_author_address
; Center of Oncology,
  People hospital affiliated with YunYang Medical College,
  Shi Yan 442000, P.R. China
;
_publ_contact_author_email     dengshouheng@yahoo.cn
_publ_contact_author_fax     '86 719 8875328'
_publ_contact_author_phone     '86 719 8875301'
_publ_section_title
;\
3-Isopropyl-2-<i>p</i>-tolyloxy-5,6,7,8-tetrahydro-1-benzothieno[2,3-<i>d</i>]\
pyrimidin-4(3<i>H</i>)-one
;
loop_
    _publ_author_name
    _publ_author_footnote
    _publ_author_address
    'Zeng, Xiao-Hua' .
;
Institute of Medicinal Chemistry
Yunyang Medical College
Shiyan 442000
People's Republic of China
;
    'Deng, Shou-Heng' .
;
Center of Oncology
People Hospital Affiliated with YunYang Medical College
Shi Yan 442000
People's Republic of China
;
    'Qu, Yong-Nian' .
;
Department of Medicinal Chemistry
Yunyang Medical College
Shiyan 442000
People's Republic of China
;
    'Wang, Hong-Mei' .
;
Institute of Medicinal Chemistry
Yunyang Medical College
Shiyan 442000
People's Republic of China
;
data_I
_audit_creation_method     SHELXL-97
_chemical_name_systematic
;
3-Isopropyl-2-<i>p</i>-tolyloxy-5,6,7,8-tetrahydro-1-
benzothieno[2,3-<i>d</i>]pyrimidin-4(3<i>H</i>)-one
;
_chemical_name_common     ?
_chemical_formula_moiety     'C20 H22 N2 O2 S'
_chemical_formula_sum     'C20 H22 N2 O2 S'
_chemical_formula_iupac     'C20 H22 N2 O2 S'
_chemical_formula_weight     354.47
_chemical_melting_point     ?
_symmetry_cell_setting     monoclinic
_symmetry_space_group_name_H-M     'P 21'
_symmetry_space_group_name_Hall     'P 2yb'
loop_
    _symmetry_equiv_pos_as_xyz
    'x, y, z'
    '-x, y+1/2, -z'
_cell_length_a     13.2367(7)
_cell_length_b     5.7493(3)
_cell_length_c     13.4306(7)
_cell_angle_alpha     90.00
_cell_angle_beta     115.858(4)
_cell_angle_gamma     90.00
_cell_volume     919.76(8)
_cell_formula_units_Z     2
_cell_measurement_reflns_used     2048
_cell_measurement_theta_min     2.85
_cell_measurement_theta_max     24.54
_cell_measurement_temperature     298(2)
_exptl_crystal_description     block
_exptl_crystal_colour     colourless
_exptl_crystal_size_max     0.20
_exptl_crystal_size_mid     0.10
_exptl_crystal_size_min     0.10
_exptl_crystal_density_diffrn     1.280
_exptl_crystal_density_meas     ?
_exptl_crystal_density_method     'not measured'
_exptl_crystal_F_000     376
_exptl_absorpt_coefficient_mu     0.191
_exptl_absorpt_correction_type     multi-scan
_exptl_absorpt_process_details     '(SADABS; Sheldrick, 1996)'
_exptl_absorpt_correction_T_min     0.9627
_exptl_absorpt_correction_T_max     0.9811
_exptl_special_details
;
;
_diffrn_ambient_temperature     298(2)
_diffrn_radiation_type     MoK\a
_diffrn_radiation_wavelength     0.71073
_diffrn_radiation_source     'fine-focus sealed tube'
_diffrn_radiation_monochromator     graphite
_diffrn_measurement_device_type     'Bruker SMART CCD area-detector'
_diffrn_measurement_method     '\f and \w'
_diffrn_detector_area_resol_mean     ?
_diffrn_reflns_number     6373
_diffrn_reflns_av_R_equivalents     0.0791
_diffrn_reflns_av_sigmaI/netI     0.0725
_diffrn_reflns_theta_min     1.71
_diffrn_reflns_theta_max     26.98
_diffrn_reflns_theta_full     26.98
_diffrn_measured_fraction_theta_max     0.990
_diffrn_measured_fraction_theta_full     0.990
_diffrn_reflns_limit_h_min     -16
_diffrn_reflns_limit_h_max     16
_diffrn_reflns_limit_k_min     -7
_diffrn_reflns_limit_k_max     7
_diffrn_reflns_limit_l_min     -17
_diffrn_reflns_limit_l_max     15
_diffrn_standards_number     ?
_diffrn_standards_interval_count     ?
_diffrn_standards_interval_time     ?
_diffrn_standards_decay_%     ?
_refine_special_details
;
Refinement of <i>F</i>^2^ against ALL reflections. The weighted <i>R</i>-factor
<i>wR</i> and goodness of fit <i>S</i> are based on <i>F</i>^2^, conventional
<i>R</i>-factors <i>R</i> are based on <i>F</i>, with <i>F</i> set to zero for
negative <i>F</i>^2^. The threshold expression of <i>F</i>^2^ >
\s(<i>F</i>^2^) is used only for calculating <i>R</i>-factors(gt) <i>etc</i>.
and is not relevant to the choice of reflections for refinement.
<i>R</i>-factors based on <i>F</i>^2^ are statistically about twice as large
as those based on <i>F</i>, and <i>R</i>- factors based on ALL data will be
even larger.
;
_reflns_number_total     3920
_reflns_number_gt     3370
_reflns_threshold_expression     I>2\s(I)
_refine_ls_structure_factor_coef     Fsqd
_refine_ls_matrix_type     full
_refine_ls_R_factor_all     0.0660
_refine_ls_R_factor_gt     0.0565
_refine_ls_wR_factor_gt     0.1347
_refine_ls_wR_factor_ref     0.1406
_refine_ls_goodness_of_fit_ref     1.006
_refine_ls_restrained_S_all     1.005
_refine_ls_number_reflns     3920
_refine_ls_number_parameters     248
_refine_ls_number_restraints     16
_refine_ls_hydrogen_treatment     constr
_refine_ls_weighting_scheme     calc
_refine_ls_weighting_details
                 'calc w=1/[\s^2^(Fo^2^)+(0.0798P)^2^] where P=(Fo^2^+2Fc^2^)/3'
_atom_sites_solution_hydrogens     geom
_atom_sites_solution_primary     direct
_atom_sites_solution_secondary     difmap
_refine_ls_shift/su_max     0.000
_refine_ls_shift/su_mean     0.000
_refine_diff_density_max     0.197
_refine_diff_density_min     -0.321
_refine_ls_extinction_method     none
_refine_ls_extinction_coef     ?
_refine_ls_abs_structure_details     'Flack (1983), 1702 Freidel pairs'
_refine_ls_abs_structure_Flack     0.16(10)
loop_
    _atom_type_symbol
    _atom_type_description
    _atom_type_scat_dispersion_real
    _atom_type_scat_dispersion_imag
    _atom_type_scat_source
    'C' 'C' 0.0033 0.0016
                         'International Tables Vol C Tables 4.2.6.8 and 6.1.1.4'
    'H' 'H' 0.0000 0.0000
                         'International Tables Vol C Tables 4.2.6.8 and 6.1.1.4'
    'N' 'N' 0.0061 0.0033
                         'International Tables Vol C Tables 4.2.6.8 and 6.1.1.4'
    'O' 'O' 0.0106 0.0060
                         'International Tables Vol C Tables 4.2.6.8 and 6.1.1.4'
    'S' 'S' 0.1246 0.1234
                         'International Tables Vol C Tables 4.2.6.8 and 6.1.1.4'
_computing_data_collection     'SMART (Bruker, 2001)'
_computing_cell_refinement     'SAINT (Bruker, 2001)'
_computing_data_reduction     'SAINT (Bruker, 2001)'
_computing_structure_solution     'SHELXS97 (Sheldrick, 2008)'
_computing_structure_refinement     'SHELXL97 (Sheldrick, 2008)'
_computing_molecular_graphics     'PLATON (Spek, 2009)'
_computing_publication_material     'SHELXTL (Sheldrick, 2008)'
loop_
    _atom_site_type_symbol
    _atom_site_label
    _atom_site_fract_x
    _atom_site_fract_y
    _atom_site_fract_z
    _atom_site_U_iso_or_equiv
    _atom_site_adp_type
    _atom_site_calc_flag
    _atom_site_refinement_flags
    _atom_site_occupancy
    _atom_site_disorder_assembly
    _atom_site_disorder_group
    C C1 0.20878(19) 0.6656(5) 0.88050(19) 0.0448(6) Uani d . 1 A .
    C C2 0.0948(2) 0.6877(6) 0.8794(2) 0.0563(7) Uani d D 1 . .
    H H2A 0.0446 0.7700 0.8132 0.068 Uiso calc PR 0.776(12) A 1
    H H2B 0.0639 0.5339 0.8776 0.068 Uiso calc PR 0.776(12) A 1
    H H2C 0.0817 0.5593 0.9191 0.068 Uiso d PR 0.224(12) A 2
    H H2D 0.0370 0.6849 0.8037 0.068 Uiso d PR 0.224(12) A 2
    C C3 0.1018(4) 0.8162(11) 0.9796(5) 0.0662(16) Uani d PD 0.776(12) A 1
    H H3A 0.1348 0.7157 1.0439 0.079 Uiso calc PR 0.776(12) A 1
    H H3B 0.0268 0.8576 0.9693 0.079 Uiso calc PR 0.776(12) A 1
    C C4 0.1717(4) 1.0336(10) 0.9996(6) 0.0690(17) Uani d PD 0.776(12) A 1
    H H4A 0.1703 1.1175 1.0616 0.083 Uiso calc PR 0.776(12) A 1
    H H4B 0.1383 1.1329 0.9349 0.083 Uiso calc PR 0.776(12) A 1
    C C3' 0.0904(12) 0.916(2) 0.9334(14) 0.061(5) Uani d PDU 0.224(12) A 2
    H H3'1 0.0829 1.0405 0.8817 0.073 Uiso calc PR 0.224(12) A 2
    H H3'2 0.0230 0.9169 0.9448 0.073 Uiso calc PR 0.224(12) A 2
    C C4' 0.1882(9) 0.974(5) 1.0420(11) 0.068(6) Uani d PDU 0.224(12) A 2
    H H4'1 0.1965 0.8556 1.0964 0.081 Uiso calc PR 0.224(12) A 2
    H H4'2 0.1758 1.1224 1.0692 0.081 Uiso calc PR 0.224(12) A 2
    C C5 0.2932(2) 0.9853(6) 1.0236(3) 0.0615(8) Uani d D 1 . .
    H H5A 0.3283 1.1265 1.0144 0.074 Uiso calc PR 0.776(12) A 1
    H H5B 0.3346 0.9322 1.0993 0.074 Uiso calc PR 0.776(12) A 1
    H H5C 0.2996 1.1376 0.9958 0.074 Uiso d PR 0.224(12) A 2
    H H5D 0.3578 0.9636 1.0943 0.074 Uiso d PR 0.224(12) A 2
    C C6 0.2953(2) 0.8022(5) 0.9451(2) 0.0489(6) Uani d . 1 A .
    C C7 0.3471(2) 0.5369(5) 0.8298(2) 0.0457(6) Uani d . 1 A .
    C C8 0.23832(18) 0.5102(5) 0.81357(19) 0.0419(5) Uani d . 1 . .
    C C9 0.1665(2) 0.3547(5) 0.7278(2) 0.0440(5) Uani d . 1 A .
    C C10 0.33155(19) 0.2882(5) 0.6970(2) 0.0472(6) Uani d . 1 A .
    C C11 0.1476(2) 0.1089(5) 0.5680(2) 0.0476(6) Uani d . 1 A .
    H H11 0.0727 0.1104 0.5658 0.057 Uiso calc R 1 . .
    C C12 0.1818(3) -0.1432(6) 0.5773(3) 0.0763(10) Uani d . 1 . .
    H H12A 0.2536 -0.1556 0.5760 0.114 Uiso calc R 1 . .
    H H12B 0.1269 -0.2287 0.5163 0.114 Uiso calc R 1 . .
    H H12C 0.1867 -0.2060 0.6455 0.114 Uiso calc R 1 . .
    C C13 0.1348(3) 0.2214(6) 0.4619(2) 0.0640(8) Uani d . 1 . .
    H H13A 0.1085 0.3781 0.4587 0.096 Uiso calc R 1 . .
    H H13B 0.0817 0.1349 0.4001 0.096 Uiso calc R 1 . .
    H H13C 0.2061 0.2229 0.4591 0.096 Uiso calc R 1 . .
    C C14 0.4833(2) 0.1798(5) 0.6585(2) 0.0515(7) Uani d . 1 A .
    C C15 0.5521(3) 0.0051(7) 0.7178(3) 0.0704(9) Uani d . 1 . .
    H H15 0.5252 -0.1141 0.7466 0.084 Uiso calc R 1 . .
    C C16 0.6628(3) 0.0076(7) 0.7348(3) 0.0743(9) Uani d . 1 . .
    H H16 0.7098 -0.1137 0.7741 0.089 Uiso calc R 1 . .
    C C17 0.7055(2) 0.1829(6) 0.6956(2) 0.0592(8) Uani d . 1 . .
    C C18 0.6321(3) 0.3536(7) 0.6344(3) 0.0721(9) Uani d . 1 . .
    H H18 0.6583 0.4727 0.6050 0.086 Uiso calc R 1 . .
    C C19 0.5207(3) 0.3543(6) 0.6149(3) 0.0710(9) Uani d . 1 . .
    H H19 0.4724 0.4715 0.5730 0.085 Uiso calc R 1 . .
    C C20 0.8275(2) 0.1872(10) 0.7183(3) 0.0936(15) Uani d . 1 . .
    H H20A 0.8639 0.3178 0.7646 0.140 Uiso calc R 1 . .
    H H20B 0.8332 0.2006 0.6496 0.140 Uiso calc R 1 . .
    H H20C 0.8632 0.0460 0.7549 0.140 Uiso calc R 1 . .
    N N1 0.22102(15) 0.2496(4) 0.66777(15) 0.0435(4) Uani d . 1 . .
    N N2 0.39874(17) 0.4226(4) 0.77485(19) 0.0524(6) Uani d . 1 . .
    O O2 0.36853(15) 0.1676(4) 0.63340(17) 0.0689(7) Uani d . 1 . .
    O O1 0.06852(14) 0.3137(4) 0.70296(16) 0.0607(6) Uani d . 1 . .
    S S1 0.41623(5) 0.74703(15) 0.92707(6) 0.0585(2) Uani d . 1 . .
loop_
    _atom_site_aniso_label
    _atom_site_aniso_U_11
    _atom_site_aniso_U_22
    _atom_site_aniso_U_33
    _atom_site_aniso_U_12
    _atom_site_aniso_U_13
    _atom_site_aniso_U_23
    C1 0.0409(13) 0.0542(15) 0.0392(12) 0.0072(10) 0.0172(10) 0.0072(11)
    C2 0.0453(14) 0.068(2) 0.0600(16) 0.0029(12) 0.0267(12) -0.0012(14)
    C3 0.062(3) 0.086(4) 0.062(3) -0.003(2) 0.038(2) -0.010(3)
    C4 0.075(3) 0.074(4) 0.070(4) 0.005(2) 0.042(3) -0.014(3)
    C3' 0.053(7) 0.072(8) 0.060(8) 0.002(6) 0.026(6) 0.000(6)
    C4' 0.075(9) 0.081(10) 0.056(9) 0.012(6) 0.036(7) 0.012(7)
    C5 0.0554(16) 0.071(2) 0.0553(16) 0.0041(14) 0.0213(13) -0.0128(15)
    C6 0.0409(12) 0.0616(17) 0.0410(12) 0.0051(11) 0.0149(10) -0.0014(12)
    C7 0.0371(13) 0.0556(15) 0.0383(12) 0.0036(11) 0.0107(10) -0.0022(11)
    C8 0.0347(11) 0.0508(13) 0.0373(12) 0.0014(10) 0.0130(10) 0.0026(10)
    C9 0.0369(12) 0.0502(14) 0.0449(13) 0.0016(10) 0.0179(10) 0.0058(11)
    C10 0.0360(11) 0.0563(16) 0.0490(13) 0.0013(11) 0.0182(10) -0.0032(12)
    C11 0.0381(13) 0.0495(15) 0.0485(14) -0.0052(11) 0.0127(11) -0.0059(12)
    C12 0.095(3) 0.0463(17) 0.072(2) -0.0096(16) 0.0220(19) 0.0016(16)
    C13 0.0728(18) 0.0565(18) 0.0483(15) 0.0039(15) 0.0130(13) -0.0016(14)
    C14 0.0381(13) 0.0631(18) 0.0561(15) -0.0044(11) 0.0232(12) -0.0184(13)
    C15 0.0602(18) 0.075(2) 0.082(2) -0.0034(17) 0.0366(17) 0.0130(19)
    C16 0.0570(18) 0.083(2) 0.077(2) 0.0165(17) 0.0243(16) 0.0157(19)
    C17 0.0473(14) 0.085(2) 0.0514(15) -0.0026(14) 0.0276(12) -0.0128(15)
    C18 0.0622(19) 0.085(2) 0.076(2) -0.0121(18) 0.0372(17) 0.0070(18)
    C19 0.0608(18) 0.067(2) 0.083(2) 0.0070(16) 0.0292(17) 0.0075(18)
    C20 0.0496(17) 0.166(5) 0.073(2) 0.002(2) 0.0332(16) -0.020(3)
    N1 0.0338(9) 0.0498(11) 0.0439(10) -0.0019(10) 0.0143(8) -0.0033(10)
    N2 0.0319(10) 0.0662(15) 0.0566(13) -0.0020(10) 0.0169(9) -0.0152(11)
    O2 0.0398(10) 0.0937(17) 0.0744(13) -0.0097(10) 0.0261(9) -0.0374(12)
    O1 0.0361(9) 0.0808(15) 0.0670(11) -0.0103(9) 0.0242(8) -0.0142(11)
    S1 0.0359(3) 0.0722(5) 0.0603(4) -0.0040(3) 0.0144(3) -0.0216(4)
_geom_special_details
;
All e.s.d.'s (except the e.s.d. in the dihedral angle between two l.s. planes)
are estimated using the full covariance matrix. The cell e.s.d.'s are taken
into account individually in the estimation of e.s.d.'s in distances, angles
and torsion angles; correlations between e.s.d.'s in cell parameters are only
used when they are defined by crystal symmetry. An approximate (isotropic)
treatment of cell e.s.d.'s is used for estimating e.s.d.'s involving l.s.
planes.
;
loop_
    _geom_bond_atom_site_label_1
    _geom_bond_atom_site_label_2
    _geom_bond_site_symmetry_2
    _geom_bond_distance
    _geom_bond_publ_flag
    C1 C6 . 1.347(4) ?
    C1 C8 . 1.437(4) ?
    C1 C2 . 1.508(3) ?
    C2 C3 . 1.502(5) ?
    C2 C3' . 1.515(10) ?
    C2 H2A . 0.9700 ?
    C2 H2B . 0.9700 ?
    C2 H2C . 0.9700 ?
    C2 H2D . 0.9700 ?
    C3 C4 . 1.508(7) ?
    C3 H3A . 0.9700 ?
    C3 H3B . 0.9700 ?
    C4 C5 . 1.521(5) ?
    C4 H4A . 0.9700 ?
    C4 H4B . 0.9700 ?
    C3' C4' . 1.505(10) ?
    C3' H3'1 . 0.9700 ?
    C3' H3'2 . 0.9700 ?
    C4' C5 . 1.515(9) ?
    C4' H4'1 . 0.9700 ?
    C4' H4'2 . 0.9700 ?
    C5 C6 . 1.499(4) ?
    C5 H5A . 0.9700 ?
    C5 H5B . 0.9700 ?
    C5 H5C . 0.9700 ?
    C5 H5D . 0.9700 ?
    C6 S1 . 1.749(3) ?
    C7 C8 . 1.368(3) ?
    C7 N2 . 1.372(3) ?
    C7 S1 . 1.721(3) ?
    C8 C9 . 1.440(4) ?
    C9 O1 . 1.213(3) ?
    C9 N1 . 1.429(3) ?
    C10 N2 . 1.292(3) ?
    C10 O2 . 1.348(3) ?
    C10 N1 . 1.358(3) ?
    C11 N1 . 1.503(3) ?
    C11 C13 . 1.506(4) ?
    C11 C12 . 1.508(5) ?
    C11 H11 . 0.9800 ?
    C12 H12A . 0.9600 ?
    C12 H12B . 0.9600 ?
    C12 H12C . 0.9600 ?
    C13 H13A . 0.9600 ?
    C13 H13B . 0.9600 ?
    C13 H13C . 0.9600 ?
    C14 C15 . 1.356(5) ?
    C14 C19 . 1.359(4) ?
    C14 O2 . 1.407(3) ?
    C15 C16 . 1.382(4) ?
    C15 H15 . 0.9300 ?
    C16 C17 . 1.368(5) ?
    C16 H16 . 0.9300 ?
    C17 C18 . 1.373(5) ?
    C17 C20 . 1.508(4) ?
    C18 C19 . 1.381(4) ?
    C18 H18 . 0.9300 ?
    C19 H19 . 0.9300 ?
    C20 H20A . 0.9600 ?
    C20 H20B . 0.9600 ?
    C20 H20C . 0.9600 ?
loop_
    _geom_angle_atom_site_label_1
    _geom_angle_atom_site_label_2
    _geom_angle_atom_site_label_3
    _geom_angle_site_symmetry_1
    _geom_angle_site_symmetry_3
    _geom_angle
    _geom_angle_publ_flag
    C6 C1 C8 . . 112.2(2) ?
    C6 C1 C2 . . 121.6(2) ?
    C8 C1 C2 . . 126.2(2) ?
    C3 C2 C1 . . 111.2(3) ?
    C3 C2 C3' . . 31.2(6) ?
    C1 C2 C3' . . 108.4(7) ?
    C3 C2 H2A . . 109.4 ?
    C1 C2 H2A . . 109.4 ?
    C3' C2 H2A . . 82.1 ?
    C3 C2 H2B . . 109.4 ?
    C1 C2 H2B . . 109.4 ?
    C3' C2 H2B . . 134.4 ?
    H2A C2 H2B . . 108.0 ?
    C3 C2 H2C . . 80.7 ?
    C1 C2 H2C . . 110.4 ?
    C3' C2 H2C . . 110.1 ?
    H2A C2 H2C . . 131.4 ?
    H2B C2 H2C . . 31.3 ?
    C3 C2 H2D . . 131.3 ?
    C1 C2 H2D . . 109.7 ?
    C3' C2 H2D . . 109.9 ?
    H2A C2 H2D . . 30.2 ?
    H2B C2 H2D . . 80.0 ?
    H2C C2 H2D . . 108.4 ?
    C2 C3 C4 . . 111.1(5) ?
    C2 C3 H3A . . 109.4 ?
    C4 C3 H3A . . 109.4 ?
    C2 C3 H3B . . 109.4 ?
    C4 C3 H3B . . 109.4 ?
    H3A C3 H3B . . 108.0 ?
    C3 C4 C5 . . 113.3(4) ?
    C3 C4 H4A . . 108.9 ?
    C5 C4 H4A . . 108.9 ?
    C3 C4 H4B . . 108.9 ?
    C5 C4 H4B . . 108.9 ?
    H4A C4 H4B . . 107.7 ?
    C4' C3' C2 . . 117.3(15) ?
    C4' C3' H3'1 . . 108.0 ?
    C2 C3' H3'1 . . 108.0 ?
    C4' C3' H3'2 . . 108.0 ?
    C2 C3' H3'2 . . 108.0 ?
    H3'1 C3' H3'2 . . 107.2 ?
    C3' C4' C5 . . 108.3(10) ?
    C3' C4' H4'1 . . 110.0 ?
    C5 C4' H4'1 . . 110.0 ?
    C3' C4' H4'2 . . 110.0 ?
    C5 C4' H4'2 . . 110.0 ?
    H4'1 C4' H4'2 . . 108.4 ?
    C6 C5 C4' . . 112.6(9) ?
    C6 C5 C4 . . 108.8(3) ?
    C4' C5 C4 . . 23.5(6) ?
    C6 C5 H5A . . 109.9 ?
    C4' C5 H5A . . 125.5 ?
    C4 C5 H5A . . 109.9 ?
    C6 C5 H5B . . 109.9 ?
    C4' C5 H5B . . 87.4 ?
    C4 C5 H5B . . 109.9 ?
    H5A C5 H5B . . 108.3 ?
    C6 C5 H5C . . 109.4 ?
    C4' C5 H5C . . 110.0 ?
    C4 C5 H5C . . 90.9 ?
    H5A C5 H5C . . 21.3 ?
    H5B C5 H5C . . 125.7 ?
    C6 C5 H5D . . 108.6 ?
    C4' C5 H5D . . 108.3 ?
    C4 C5 H5D . . 129.0 ?
    H5A C5 H5D . . 88.0 ?
    H5B C5 H5D . . 23.0 ?
    H5C C5 H5D . . 107.8 ?
    C1 C6 C5 . . 126.2(2) ?
    C1 C6 S1 . . 112.19(19) ?
    C5 C6 S1 . . 121.6(2) ?
    C8 C7 N2 . . 126.7(2) ?
    C8 C7 S1 . . 111.93(19) ?
    N2 C7 S1 . . 121.34(18) ?
    C7 C8 C1 . . 112.7(2) ?
    C7 C8 C9 . . 118.6(2) ?
    C1 C8 C9 . . 128.4(2) ?
    O1 C9 N1 . . 120.3(2) ?
    O1 C9 C8 . . 126.4(2) ?
    N1 C9 C8 . . 113.2(2) ?
    N2 C10 O2 . . 120.6(2) ?
    N2 C10 N1 . . 127.4(2) ?
    O2 C10 N1 . . 112.1(2) ?
    N1 C11 C13 . . 112.0(2) ?
    N1 C11 C12 . . 112.9(2) ?
    C13 C11 C12 . . 113.4(3) ?
    N1 C11 H11 . . 105.9 ?
    C13 C11 H11 . . 105.9 ?
    C12 C11 H11 . . 105.9 ?
    C11 C12 H12A . . 109.5 ?
    C11 C12 H12B . . 109.5 ?
    H12A C12 H12B . . 109.5 ?
    C11 C12 H12C . . 109.5 ?
    H12A C12 H12C . . 109.5 ?
    H12B C12 H12C . . 109.5 ?
    C11 C13 H13A . . 109.5 ?
    C11 C13 H13B . . 109.5 ?
    H13A C13 H13B . . 109.5 ?
    C11 C13 H13C . . 109.5 ?
    H13A C13 H13C . . 109.5 ?
    H13B C13 H13C . . 109.5 ?
    C15 C14 C19 . . 121.5(3) ?
    C15 C14 O2 . . 118.8(3) ?
    C19 C14 O2 . . 119.4(3) ?
    C14 C15 C16 . . 118.8(3) ?
    C14 C15 H15 . . 120.6 ?
    C16 C15 H15 . . 120.6 ?
    C17 C16 C15 . . 122.0(3) ?
    C17 C16 H16 . . 119.0 ?
    C15 C16 H16 . . 119.0 ?
    C16 C17 C18 . . 117.0(3) ?
    C16 C17 C20 . . 121.3(3) ?
    C18 C17 C20 . . 121.6(3) ?
    C17 C18 C19 . . 122.2(3) ?
    C17 C18 H18 . . 118.9 ?
    C19 C18 H18 . . 118.9 ?
    C14 C19 C18 . . 118.4(3) ?
    C14 C19 H19 . . 120.8 ?
    C18 C19 H19 . . 120.8 ?
    C17 C20 H20A . . 109.5 ?
    C17 C20 H20B . . 109.5 ?
    H20A C20 H20B . . 109.5 ?
    C17 C20 H20C . . 109.5 ?
    H20A C20 H20C . . 109.5 ?
    H20B C20 H20C . . 109.5 ?
    C10 N1 C9 . . 120.8(2) ?
    C10 N1 C11 . . 122.9(2) ?
    C9 N1 C11 . . 116.21(18) ?
    C10 N2 C7 . . 113.1(2) ?
    C10 O2 C14 . . 118.4(2) ?
    C7 S1 C6 . . 90.97(12) ?
loop_
    _geom_torsion_atom_site_label_1
    _geom_torsion_atom_site_label_2
    _geom_torsion_atom_site_label_3
    _geom_torsion_atom_site_label_4
    _geom_torsion_site_symmetry_1
    _geom_torsion_site_symmetry_2
    _geom_torsion_site_symmetry_3
    _geom_torsion_site_symmetry_4
    _geom_torsion
    _geom_torsion_publ_flag
    C6 C1 C2 C3 . . . . -17.9(5) ?
    C8 C1 C2 C3 . . . . 164.4(4) ?
    C6 C1 C2 C3' . . . . 15.2(8) ?
    C8 C1 C2 C3' . . . . -162.5(8) ?
    C1 C2 C3 C4 . . . . 46.7(6) ?
    C3' C2 C3 C4 . . . . -44.0(11) ?
    C2 C3 C4 C5 . . . . -62.5(8) ?
    C3 C2 C3' C4' . . . . 53.3(13) ?
    C1 C2 C3' C4' . . . . -47.5(19) ?
    C2 C3' C4' C5 . . . . 61(3) ?
    C3' C4' C5 C6 . . . . -39(2) ?
    C3' C4' C5 C4 . . . . 46.5(12) ?
    C3 C4 C5 C6 . . . . 43.0(7) ?
    C3 C4 C5 C4' . . . . -61(2) ?
    C8 C1 C6 C5 . . . . 179.2(3) ?
    C2 C1 C6 C5 . . . . 1.2(4) ?
    C8 C1 C6 S1 . . . . 0.0(3) ?
    C2 C1 C6 S1 . . . . -178.0(2) ?
    C4' C5 C6 C1 . . . . 11.4(9) ?
    C4 C5 C6 C1 . . . . -13.4(5) ?
    C4' C5 C6 S1 . . . . -169.5(9) ?
    C4 C5 C6 S1 . . . . 165.8(3) ?
    N2 C7 C8 C1 . . . . -176.8(3) ?
    S1 C7 C8 C1 . . . . 0.7(3) ?
    N2 C7 C8 C9 . . . . -2.7(4) ?
    S1 C7 C8 C9 . . . . 174.81(19) ?
    C6 C1 C8 C7 . . . . -0.4(3) ?
    C2 C1 C8 C7 . . . . 177.4(2) ?
    C6 C1 C8 C9 . . . . -173.8(2) ?
    C2 C1 C8 C9 . . . . 4.1(4) ?
    C7 C8 C9 O1 . . . . -179.5(3) ?
    C1 C8 C9 O1 . . . . -6.5(4) ?
    C7 C8 C9 N1 . . . . -1.3(3) ?
    C1 C8 C9 N1 . . . . 171.7(2) ?
    C19 C14 C15 C16 . . . . 0.6(5) ?
    O2 C14 C15 C16 . . . . 174.8(3) ?
    C14 C15 C16 C17 . . . . 1.4(5) ?
    C15 C16 C17 C18 . . . . -2.5(5) ?
    C15 C16 C17 C20 . . . . 177.8(3) ?
    C16 C17 C18 C19 . . . . 1.7(5) ?
    C20 C17 C18 C19 . . . . -178.6(3) ?
    C15 C14 C19 C18 . . . . -1.4(5) ?
    O2 C14 C19 C18 . . . . -175.5(3) ?
    C17 C18 C19 C14 . . . . 0.2(5) ?
    N2 C10 N1 C9 . . . . -2.7(4) ?
    O2 C10 N1 C9 . . . . 177.7(2) ?
    N2 C10 N1 C11 . . . . 173.4(3) ?
    O2 C10 N1 C11 . . . . -6.3(4) ?
    O1 C9 N1 C10 . . . . -177.9(3) ?
    C8 C9 N1 C10 . . . . 3.8(3) ?
    O1 C9 N1 C11 . . . . 5.8(4) ?
    C8 C9 N1 C11 . . . . -172.6(2) ?
    C13 C11 N1 C10 . . . . -64.3(3) ?
    C12 C11 N1 C10 . . . . 65.2(3) ?
    C13 C11 N1 C9 . . . . 112.0(3) ?
    C12 C11 N1 C9 . . . . -118.6(3) ?
    O2 C10 N2 C7 . . . . 178.4(3) ?
    N1 C10 N2 C7 . . . . -1.2(4) ?
    C8 C7 N2 C10 . . . . 4.0(4) ?
    S1 C7 N2 C10 . . . . -173.3(2) ?
    N2 C10 O2 C14 . . . . 4.1(4) ?
    N1 C10 O2 C14 . . . . -176.3(2) ?
    C15 C14 O2 C10 . . . . 98.6(3) ?
    C19 C14 O2 C10 . . . . -87.0(3) ?
    C8 C7 S1 C6 . . . . -0.6(2) ?
    N2 C7 S1 C6 . . . . 177.0(2) ?
    C1 C6 S1 C7 . . . . 0.4(2) ?
    C5 C6 S1 C7 . . . . -178.9(2) ?
loop_
    _geom_hbond_atom_site_label_D
    _geom_hbond_atom_site_label_H
    _geom_hbond_atom_site_label_A
    _geom_hbond_site_symmetry_A
    _geom_hbond_distance_DH
    _geom_hbond_distance_HA
    _geom_hbond_distance_DA
    _geom_hbond_angle_DHA
    _geom_hbond_publ_flag
    C13 H13C O2 . 0.96 2.41 2.959(4) 115.9 y
    C12 H12A O2 . 0.96 2.31 2.871(4) 116.6 y
    C11 H11 O1 . 0.98 2.20 2.725(3) 112.0 y
    C12 H12C Cg1 1_545 0.96 2.94 3.838(4) 156 y
    C12 H12C Cg2 1_545 0.96 2.72 3.413(4) 130 y
