# Supplementary material for: 3-Isopropyl-2-p-tol­yloxy-5,6,7,8-tetra­hydro-1-benzothieno[2,3-d]pyrimidin-4(3H)-one
Source: Acta Crystallogr Sect E Struct Rep Online. 2009 Apr 30;65(Pt 5):o1142–3. doi: 10.1107/S1600536809014962 (PMC2977812; doi:10.1107/S1600536809014962)
Supplement: Supplementary file 2 [file e-65-o1142-Isup2.hkl]

# 
# h,k,l, Fc-squared, Fo-squared, sigma(Fo-squared) and status flag 
# 
data_I
_shelx_title ' 081224bm in P2(1)' 
_shelx_refln_list_code          4 
_shelx_F_calc_maximum      106.82 
_exptl_crystal_F_000       376.00 
_reflns_d_resolution_high  0.7832 
 
loop_ 
 _symmetry_equiv_pos_as_xyz 
 'x, y, z' 
 '-x, y+1/2, -z' 
 
_cell_length_a    13.2367 
_cell_length_b     5.7493 
_cell_length_c    13.4306 
_cell_angle_alpha  90.000 
_cell_angle_beta  115.858 
_cell_angle_gamma  90.000 
 
_shelx_F_squared_multiplier     1.000 
 
loop_ 
 _refln_index_h 
 _refln_index_k 
 _refln_index_l 
 _refln_F_squared_calc 
 _refln_F_squared_meas 
 _refln_F_squared_sigma 
 _refln_observed_status 
   3  -6   0       10.51        9.91      2.59 o 
   4  -6   0        8.63        9.12      2.59 o 
   5  -6   0       18.77       18.90      3.60 o 
   6  -6   0       15.76       17.06      3.42 o 
   7  -6   0       15.14       14.51      3.64 o 
   8  -6   0        0.43        0.09      1.84 o 
   1  -5   0       16.90       16.70      1.76 o 
   2  -5   0       48.51       43.94      5.48 o 
   3  -5   0       47.95       49.08      5.00 o 
   4  -5   0        0.62        0.68      0.71 o 
   5  -5   0        1.70        1.75      1.23 o 
   6  -5   0        4.97        5.35      2.10 o 
   7  -5   0        2.92        2.59      1.80 o 
   8  -5   0       36.26       27.49      4.17 o 
   9  -5   0        0.36        1.80      1.53 o 
  10  -5   0        5.19        5.04      2.28 o 
  11  -5   0       34.93       30.21      4.87 o 
   0  -4   0      117.80       81.77      6.58 o 
   1  -4   0      114.34       53.72     32.21 o 
   2  -4   0       18.13       15.71      2.19 o 
   3  -4   0       56.83       55.73      8.22 o 
   4  -4   0        2.36        2.79      0.81 o 
   5  -4   0       18.34       18.84      1.74 o 
   6  -4   0      119.34       90.32      5.48 o 
   7  -4   0       18.82        5.01      7.48 o 
   8  -4   0       29.86       29.10      2.81 o 
   9  -4   0       64.00       61.87      5.63 o 
  10  -4   0       22.75       24.42      2.60 o 
  11  -4   0       26.56       27.49      3.77 o 
  12  -4   0       16.91       14.16      3.38 o 
   1  -3   0       40.60       35.70      3.97 o 
   2  -3   0      408.60      390.47     37.73 o 
   3  -3   0      376.11      243.02     40.05 o 
   4  -3   0      206.57      156.75      5.92 o 
   5  -3   0       23.15        9.88      4.32 o 
   6  -3   0       16.80       17.59      2.32 o 
   7  -3   0       67.14       53.10      6.93 o 
   8  -3   0      396.07      362.20     68.97 o 
   9  -3   0      280.00      246.72     35.67 o 
  10  -3   0        4.02        3.80      1.14 o 
  11  -3   0        4.04        2.65      1.14 o 
  12  -3   0        0.56        0.75      1.02 o 
  13  -3   0        9.74       14.45      2.40 o 
   0  -2   0     2061.94      650.15    775.91 o 
   1  -2   0       65.95       63.38      5.59 o 
   2  -2   0      124.86      103.91      3.68 o 
   3  -2   0      208.62      162.97      4.91 o 
   4  -2   0       98.87       86.84     12.45 o 
   5  -2   0       13.89       10.51      1.89 o 
   6  -2   0      170.97      158.14     21.88 o 
   7  -2   0        3.05        2.77      0.77 o 
   8  -2   0       53.23       50.52      8.29 o 
   9  -2   0       26.93       27.79      4.71 o 
  10  -2   0      103.60       93.48     17.21 o 
  11  -2   0       40.92       37.73      9.16 o 
  12  -2   0       14.41       14.46      3.64 o 
  13  -2   0        8.39       12.76      3.16 o 
  14  -2   0       30.53       35.91      5.00 o 
   1  -1   0      372.17      328.15      9.54 o 
   2  -1   0      730.43      516.72    113.76 o 
   3  -1   0       57.11       47.94      8.31 o 
   4  -1   0      149.63      125.69     15.65 o 
   5  -1   0      333.14      318.24     55.38 o 
   6  -1   0      213.37      228.90     28.87 o 
   7  -1   0       29.84       29.66      3.95 o 
   8  -1   0      194.99      177.23     25.34 o 
   9  -1   0      389.69      309.34     46.08 o 
  10  -1   0       79.58       66.31      9.45 o 
  11  -1   0       67.93       57.76      8.99 o 
  12  -1   0       58.64       43.41      4.38 o 
  13  -1   0       18.32       19.64      3.68 o 
  14  -1   0        7.03        6.14      2.59 o 
  15  -1   0        9.45       10.61      3.51 o 
   1   0   0      926.79      801.17      8.46 o 
   2   0   0     1576.58     1633.72    150.44 o 
   3   0   0      573.26      566.44     61.74 o 
   4   0   0     2215.96     2227.15    223.84 o 
   5   0   0       33.78       34.47      1.96 o 
   7   0   0       35.14       59.12      6.66 o 
   8   0   0      112.38       90.06     11.93 o 
   9   0   0       23.75       22.98      1.70 o 
  10   0   0       30.93       30.82      3.33 o 
  11   0   0       32.16       32.88      3.64 o 
  12   0   0       62.78       67.92      5.39 o 
  13   0   0        0.26        0.57      1.36 o 
  14   0   0       27.39       26.96      4.43 o 
  15   0   0        3.67        6.31      2.94 o 
   1   1   0      369.34      406.84      2.86 o 
   2   1   0      715.11      844.88      5.86 o 
   3   1   0       52.40       54.05      1.05 o 
   4   1   0      149.61      132.27     10.07 o 
   5   1   0      328.79      325.93     31.28 o 
   6   1   0      213.66      236.05     28.02 o 
   7   1   0       29.14       29.10      3.19 o 
   8   1   0      199.26      214.06      5.21 o 
   9   1   0      388.45      368.80      7.28 o 
  10   1   0       76.43       75.64      3.58 o 
  11   1   0       66.22       61.56      3.44 o 
  12   1   0       58.64       46.21      4.52 o 
  13   1   0       17.69       18.24      3.68 o 
  14   1   0        6.64        3.90      2.28 o 
  15   1   0        9.69       16.05      3.99 o 
   2   2   0      128.49      137.19      8.04 o 
   3   2   0      208.76      222.49      3.79 o 
   4   2   0       98.34      106.80      1.91 o 
   5   2   0       13.91       10.98      1.21 o 
   6   2   0      174.07      187.35      4.50 o 
   7   2   0        2.91        1.61      0.70 o 
   8   2   0       54.67       60.26      2.91 o 
   9   2   0       26.95       29.41      2.18 o 
  10   2   0      103.94      104.42      4.31 o 
  11   2   0       40.85       42.60      2.94 o 
  12   2   0       15.32       14.07      2.16 o 
  13   2   0        8.15       10.54      2.74 o 
  14   2   0       30.17       28.85      3.28 o 
   2   3   0      419.06      465.32     27.17 o 
   3   3   0      381.54      399.95     16.71 o 
   4   3   0      209.43      219.23      3.52 o 
   5   3   0       22.21       21.64      2.48 o 
   6   3   0       16.90       17.72      1.74 o 
   7   3   0       67.95       76.96      3.32 o 
   8   3   0      393.27      406.88      7.98 o 
   9   3   0      274.67      302.15      7.27 o 
  10   3   0        4.27        3.81      1.22 o 
  11   3   0        3.82        4.29      1.51 o 
  12   3   0        0.56        1.21      0.96 o 
  13   3   0        9.73       14.28      2.39 o 
   2   4   0       17.54       17.70      1.14 o 
   3   4   0       56.77       57.13      2.58 o 
   4   4   0        2.42        3.76      0.90 o 
   5   4   0       17.22       17.80      1.80 o 
   6   4   0      117.82      125.39     11.40 o 
   7   4   0       18.56       20.34      2.12 o 
   8   4   0       30.59       34.10      2.51 o 
   9   4   0       64.21       76.62      3.92 o 
  10   4   0       22.02       29.49      2.72 o 
  11   4   0       26.51       31.25      2.91 o 
  12   4   0       17.52       20.04      2.76 o 
   1   5   0       16.28       17.89      1.39 o 
   2   5   0       49.06       49.74      2.25 o 
   3   5   0       47.75       50.47      2.23 o 
   4   5   0        0.76        1.03      0.68 o 
   5   5   0        1.59        2.50      0.91 o 
   6   5   0        4.99        8.15      1.55 o 
   7   5   0        3.08        5.72      1.40 o 
   8   5   0       37.07       35.43      2.76 o 
   9   5   0        0.43        0.87      1.06 o 
  10   5   0        4.89        5.76      1.51 o 
  11   5   0       34.70       43.56      3.50 o 
   0   6   0       24.16       24.47      3.42 o 
   1   6   0        1.99        3.44      1.11 o 
   2   6   0        5.08        8.86      2.32 o 
   3   6   0       10.50       15.57      2.94 o 
   4   6   0        8.60        9.83      2.02 o 
   5   6   0       18.60       21.25      2.42 o 
   6   6   0       16.02       20.60      2.49 o 
   7   6   0       15.35       18.54      2.51 o 
   8   6   0        0.47        2.13      1.20 o 
   2   7   0        6.07        8.31      1.83 o 
   3   7   0        9.44        6.93      1.77 o 
   4   7   0        1.61        2.65      1.27 o 
  -4  -7   1        7.98        7.89      2.81 o 
  -9  -6   1        0.24        2.06      1.89 o 
  -8  -6   1        3.10        5.39      2.50 o 
  -7  -6   1        2.41        5.66      2.32 o 
  -6  -6   1        2.90        3.42      1.84 o 
  -5  -6   1        4.88        5.96      2.10 o 
  -4  -6   1        0.16       -0.13      1.27 o 
  -3  -6   1        3.35        6.05      2.06 o 
  -2  -6   1       68.76       63.18      4.87 o 
  -1  -6   1       23.83       20.61      3.16 o 
   6  -6   1        3.15        6.01      2.32 o 
   7  -6   1        0.46        1.27      1.75 o 
   8  -6   1        0.57        1.45      1.89 o 
 -11  -5   1        1.79        2.81      2.06 o 
 -10  -5   1        0.12        2.24      1.58 o 
  -9  -5   1       36.59       29.46      4.34 o 
  -8  -5   1       22.91       18.50      3.51 o 
  -7  -5   1       25.28       17.32      3.29 o 
  -6  -5   1        2.52        1.01      1.18 o 
  -5  -5   1        0.76        0.57      1.18 o 
  -4  -5   1       53.94       47.40      4.12 o 
  -3  -5   1       14.15       12.32      2.41 o 
  -2  -5   1        5.66        4.30      1.58 o 
  -1  -5   1       16.27       15.86      1.37 o 
   0  -5   1       19.36       22.89      2.67 o 
   1  -5   1      127.83       66.07      4.25 o 
   2  -5   1       83.14       41.79     38.50 o 
   3  -5   1        7.31        2.17      2.87 o 
   4  -5   1        3.52        1.68      1.97 o 
   5  -5   1       11.50        7.72      4.98 o 
   6  -5   1       15.23       11.97      1.86 o 
   7  -5   1        5.85        6.25      1.54 o 
   8  -5   1       10.70        7.15      2.28 o 
   9  -5   1        1.97        0.79      1.27 o 
  10  -5   1       25.15       21.62      4.17 o 
 -13  -4   1        5.47        2.59      2.15 o 
 -12  -4   1       21.74       21.35      3.90 o 
 -11  -4   1       27.17       28.06      4.25 o 
 -10  -4   1       10.04        8.55      2.41 o 
  -9  -4   1       14.87       11.01      2.59 o 
  -8  -4   1        1.75        2.02      0.94 o 
  -7  -4   1      134.85      116.81     20.54 o 
  -6  -4   1       41.26       41.94      3.53 o 
  -5  -4   1        4.73        5.13      1.05 o 
  -4  -4   1       86.04       84.28     12.34 o 
  -3  -4   1       44.24       49.58      9.62 o 
  -2  -4   1       82.65       76.61     11.99 o 
  -1  -4   1      144.54      139.07      9.31 o 
   0  -4   1      225.46      248.48      4.89 o 
   1  -4   1       41.20       39.35      1.67 o 
   2  -4   1       22.69       24.68      1.95 o 
   3  -4   1       10.30        8.38      1.27 o 
   4  -4   1       37.84       34.12      2.18 o 
   5  -4   1      123.61      104.48     12.19 o 
   6  -4   1        0.81        1.99      1.12 o 
   7  -4   1       35.64       31.76      5.26 o 
   8  -4   1       38.49       38.20      9.03 o 
   9  -4   1       25.25       22.94      3.05 o 
  10  -4   1       23.33       23.33      3.35 o 
  11  -4   1       16.85       13.13      2.25 o 
  12  -4   1        4.14        7.03      1.85 o 
 -14  -3   1       16.16       19.57      3.35 o 
 -13  -3   1        3.49        4.06      1.73 o 
 -12  -3   1        5.27        6.22      2.41 o 
 -11  -3   1       17.96       18.51      3.53 o 
 -10  -3   1      101.23       88.50     11.11 o 
  -9  -3   1      205.07      185.07     22.16 o 
  -8  -3   1      101.13       80.06      5.00 o 
  -7  -3   1       45.63       34.39      2.10 o 
  -6  -3   1       31.71       26.15      4.74 o 
  -5  -3   1      174.99      152.76     24.38 o 
  -4  -3   1      777.70      759.34    101.00 o 
  -3  -3   1       73.04       67.63     10.19 o 
  -2  -3   1      148.93      171.20     12.97 o 
  -1  -3   1      356.76      361.06     29.55 o 
   0  -3   1       21.97       18.24      1.19 o 
   1  -3   1      463.70      406.79     27.86 o 
   2  -3   1      386.27      343.06     28.55 o 
   3  -3   1      191.92      181.51     26.00 o 
   4  -3   1       42.09       39.19      6.60 o 
   5  -3   1        5.22        5.39      1.02 o 
   6  -3   1       39.79       35.95      3.33 o 
   7  -3   1      220.22      184.63     23.74 o 
   8  -3   1       39.87       40.10      5.81 o 
   9  -3   1        2.60        2.52      1.07 o 
  10  -3   1        2.33        3.01      1.08 o 
  11  -3   1        6.01        7.07      1.93 o 
  12  -3   1        4.91        5.05      1.60 o 
  13  -3   1        5.90        8.07      2.98 o 
 -15  -2   1        8.72        8.20      3.20 o 
 -14  -2   1        7.23       12.36      3.33 o 
 -13  -2   1       13.73       14.29      3.20 o 
 -12  -2   1       27.46       29.65      5.06 o 
 -11  -2   1       11.23       12.14      1.79 o 
 -10  -2   1        7.78        7.74      1.39 o 
  -9  -2   1      142.88      122.15     19.73 o 
  -8  -2   1       54.94       46.43     10.06 o 
  -7  -2   1       71.27       63.99      6.84 o 
  -6  -2   1      425.45      314.33      7.94 o 
  -5  -2   1       85.58       68.47      8.81 o 
  -4  -2   1       74.38       78.83     14.10 o 
  -3  -2   1      248.70      240.60     36.52 o 
  -2  -2   1      983.96      932.10     68.81 o 
  -1  -2   1      894.21      908.91     64.60 o 
   0  -2   1      158.73      185.56     13.54 o 
   1  -2   1       86.80       73.39      5.26 o 
   2  -2   1      366.11      330.83     30.95 o 
   3  -2   1      327.16      319.37     49.28 o 
   4  -2   1       48.72       44.87      5.28 o 
   5  -2   1      252.20      236.79     29.55 o 
   6  -2   1      266.35      230.27     33.23 o 
   7  -2   1      390.60      344.49     35.12 o 
   8  -2   1      363.64      306.02     41.83 o 
   9  -2   1      154.91      133.23     18.06 o 
  10  -2   1       87.14       79.61      6.49 o 
  11  -2   1       48.88       48.06      6.31 o 
  12  -2   1       28.45       33.72      4.12 o 
  13  -2   1       32.73       29.16      4.43 o 
  14  -2   1        1.46        3.51      2.59 o 
 -15  -1   1       44.81       49.55      5.57 o 
 -14  -1   1       10.59       12.93      3.24 o 
 -13  -1   1       36.05       40.38      4.30 o 
 -12  -1   1        3.90        6.71      2.15 o 
 -11  -1   1       28.61       22.98      2.78 o 
 -10  -1   1      226.40      185.20     17.32 o 
  -9  -1   1       39.83       40.57      5.81 o 
  -8  -1   1        6.38        7.33      1.25 o 
  -7  -1   1      240.33      259.28     36.72 o 
  -6  -1   1      446.26      406.98     58.84 o 
  -5  -1   1      194.76      194.11     23.13 o 
  -4  -1   1      230.52      193.53      4.69 o 
  -3  -1   1     1476.23     1378.95    103.43 o 
  -2  -1   1      170.78      157.44     14.80 o 
  -1  -1   1     3390.98     3017.13     58.98 o 
   0  -1   1     2931.34     2342.70    433.28 o 
   1  -1   1     1357.25     1272.84    103.69 o 
   2  -1   1       69.51       53.40      9.71 o 
   3  -1   1     1099.32     1018.32    164.97 o 
   4  -1   1       82.83       84.54     13.00 o 
   5  -1   1      166.19      178.49     26.42 o 
   6  -1   1      471.72      486.01     77.56 o 
   7  -1   1      583.27      539.88     79.86 o 
   8  -1   1       81.70       68.25     13.07 o 
   9  -1   1      328.28      288.04     44.88 o 
  10  -1   1       16.12       14.84      2.56 o 
  11  -1   1        1.49        2.19      1.67 o 
  12  -1   1       20.79       16.09      3.33 o 
  13  -1   1       29.66       25.65      4.17 o 
  14  -1   1        6.23        7.15      2.89 o 
 -15   0   1       41.68       45.99      5.44 o 
 -14   0   1        7.10        9.08      2.81 o 
 -13   0   1      110.00       87.03      6.23 o 
 -12   0   1      208.67      191.25      8.55 o 
 -11   0   1        0.22        0.18      0.96 o 
 -10   0   1      128.94      117.78     18.72 o 
  -9   0   1      115.79      104.23     10.79 o 
  -8   0   1      116.36       90.06      6.56 o 
  -7   0   1     1238.10     1300.02    102.82 o 
  -6   0   1     3918.30     4296.77    338.16 o 
  -5   0   1       29.08       38.95      2.24 o 
  -4   0   1       45.58       41.05      1.87 o 
  -3   0   1       17.42       17.62      0.71 o 
  -2   0   1      365.97      312.34     43.93 o 
  -1   0   1     3316.61      992.62    686.46 o 
   1   0   1     2369.85     2022.41    486.07 o 
   2   0   1        0.89        0.79      0.25 o 
   3   0   1     1882.38     1813.78    226.55 o 
   4   0   1       29.81       27.62      3.79 o 
   5   0   1      203.63      191.65     27.05 o 
   6   0   1        0.98        1.60      0.51 o 
   7   0   1        9.66        6.22      1.05 o 
   8   0   1      290.80      256.05     29.07 o 
   9   0   1        2.57        2.24      1.40 o 
  10   0   1      253.53      224.31      8.73 o 
  11   0   1       56.13       60.59      4.95 o 
  12   0   1        0.04        0.26      1.32 o 
  13   0   1        5.78        4.78      2.19 o 
  14   0   1        2.42        2.94      2.32 o 
 -15   1   1       44.26       46.96      5.52 o 
 -14   1   1       10.16       11.49      3.20 o 
 -13   1   1       36.06       33.67      2.78 o 
 -12   1   1        3.57        5.19      1.38 o 
 -11   1   1       26.84       25.18      2.32 o 
 -10   1   1      225.68      218.20      5.83 o 
  -9   1   1       43.24       47.08      2.60 o 
  -8   1   1        7.25        8.01      0.83 o 
  -7   1   1      239.89      281.80     24.88 o 
  -6   1   1      446.91      442.89     27.14 o 
  -5   1   1      191.23      217.12      3.99 o 
  -4   1   1      218.17      247.58      2.85 o 
  -3   1   1     1463.77     1602.00     37.93 o 
  -2   1   1      165.94      158.75      2.89 o 
  -1   1   1     3391.88     3201.41     16.40 o 
   0   1   1     2926.43     2702.53     74.20 o 
   1   1   1     1359.74     1593.34     31.85 o 
   2   1   1       73.09       76.72      4.12 o 
   3   1   1     1097.63     1259.29     22.32 o 
   4   1   1       79.83       97.09      3.77 o 
   5   1   1      166.70      185.79     22.83 o 
   6   1   1      466.08      484.18     67.96 o 
   7   1   1      585.39      661.52      8.80 o 
   8   1   1       86.71       83.52      5.96 o 
   9   1   1      332.85      351.23      7.33 o 
  10   1   1       16.16       19.09      2.18 o 
  11   1   1        1.51        1.62      1.14 o 
  12   1   1       20.01       16.79      3.42 o 
  13   1   1       29.81       23.68      4.17 o 
  14   1   1        6.30        9.43      3.29 o 
 -15   2   1        8.63        9.03      2.17 o 
 -14   2   1        7.37       10.52      2.32 o 
 -13   2   1       13.99       16.91      2.52 o 
 -12   2   1       27.60       31.27      2.80 o 
 -11   2   1       10.65        9.62      1.69 o 
 -10   2   1        7.78        8.52      1.61 o 
  -9   2   1      144.68      145.39      4.68 o 
  -8   2   1       58.34       63.96      2.94 o 
  -7   2   1       73.75       79.27      3.10 o 
  -6   2   1      425.72      454.53      4.66 o 
  -5   2   1       82.03       99.04      1.92 o 
  -4   2   1       74.68       86.37      2.94 o 
  -3   2   1      245.13      256.60      2.71 o 
  -2   2   1      978.03      892.08      8.81 o 
  -1   2   1      899.65      780.97      8.73 o 
   1   2   1       83.30       86.32      1.69 o 
   2   2   1      367.11      412.99      4.94 o 
   3   2   1      328.73      351.97     21.20 o 
   4   2   1       50.71       55.32      3.44 o 
   5   2   1      247.82      275.92      5.18 o 
   6   2   1      268.15      282.13      7.83 o 
   7   2   1      395.06      423.68      7.36 o 
   8   2   1      363.63      377.23      7.41 o 
   9   2   1      157.39      162.66      5.21 o 
  10   2   1       87.01       89.02      5.90 o 
  11   2   1       50.92       55.83      3.40 o 
  12   2   1       27.52       29.26      2.99 o 
  13   2   1       32.13       33.07      5.02 o 
  14   2   1        1.43        2.81      2.24 o 
 -14   3   1       16.07       20.59      2.93 o 
 -13   3   1        3.50        6.53      1.73 o 
 -12   3   1        5.01        8.37      1.80 o 
 -11   3   1       19.12       21.60      2.50 o 
 -10   3   1      103.42       99.80      4.35 o 
  -9   3   1      207.52      206.23      5.94 o 
  -8   3   1      103.45      105.44      4.01 o 
  -7   3   1       45.57       58.24      2.85 o 
  -6   3   1       31.87       27.23      1.88 o 
  -5   3   1      177.64      186.27      8.09 o 
  -4   3   1      767.50      861.02      9.34 o 
  -3   3   1       72.33       75.81      2.05 o 
  -2   3   1      153.04      155.21      4.56 o 
  -1   3   1      356.40      311.04      6.75 o 
   1   3   1      461.11      494.24      4.85 o 
   2   3   1      382.71      419.42      5.84 o 
   3   3   1      189.05      191.91     15.40 o 
   4   3   1       40.30       42.27      2.14 o 
   5   3   1        5.20        6.09      1.11 o 
   6   3   1       39.23       44.58      2.42 o 
   7   3   1      222.14      220.65      8.44 o 
   8   3   1       37.62       43.78      2.73 o 
   9   3   1        2.29        3.88      1.14 o 
  10   3   1        2.53        4.50      1.30 o 
  11   3   1        5.97        7.43      1.64 o 
  12   3   1        4.72        5.29      1.40 o 
  13   3   1        6.05        5.78      1.67 o 
 -13   4   1        5.30        5.65      1.72 o 
 -12   4   1       21.41       25.37      3.01 o 
 -11   4   1       26.45       33.91      3.04 o 
 -10   4   1       10.07       13.85      2.92 o 
  -9   4   1       14.89       19.62      2.37 o 
  -8   4   1        1.61        2.60      1.00 o 
  -7   4   1      134.09      132.07      4.65 o 
  -6   4   1       39.96       42.94      2.57 o 
  -5   4   1        4.48        6.71      1.19 o 
  -4   4   1       86.23       90.66      2.78 o 
  -3   4   1       43.09       51.73      1.81 o 
  -2   4   1       80.99       75.94      3.86 o 
  -1   4   1      148.13      131.19      5.22 o 
   1   4   1       40.71       43.11      2.48 o 
   2   4   1       22.74       27.34      1.79 o 
   3   4   1       10.17       10.47      1.38 o 
   4   4   1       35.99       34.59      2.14 o 
   5   4   1      121.72      121.87      4.10 o 
   6   4   1        0.58        1.72      1.38 o 
   7   4   1       36.82       38.52      2.63 o 
   8   4   1       38.62       41.74      3.33 o 
   9   4   1       25.42       27.79      2.61 o 
  10   4   1       23.30       25.28      2.76 o 
  11   4   1       17.76       19.47      2.58 o 
  12   4   1        4.03        7.04      1.91 o 
 -11   5   1        1.62        2.18      1.25 o 
 -10   5   1        0.20        0.76      0.95 o 
  -9   5   1       37.38       39.84      3.07 o 
  -8   5   1       23.36       26.30      2.73 o 
  -7   5   1       25.16       29.89      2.46 o 
  -6   5   1        2.63        2.74      1.01 o 
  -5   5   1        0.74        1.02      0.71 o 
  -4   5   1       53.44       59.30      2.50 o 
  -3   5   1       13.92       16.49      1.52 o 
  -2   5   1        5.37        5.20      0.91 o 
  -1   5   1       16.23       15.21      2.41 o 
   0   5   1       19.23       20.06      1.47 o 
   1   5   1      129.92      124.61      6.33 o 
   2   5   1       84.27       90.20      3.52 o 
   3   5   1        6.98        9.00      1.47 o 
   4   5   1        3.32        4.41      1.08 o 
   5   5   1       11.55       13.53      1.84 o 
   6   5   1       14.84       17.57      2.12 o 
   7   5   1        5.87        8.46      1.58 o 
   8   5   1       11.43       11.05      1.91 o 
   9   5   1        1.81        2.34      1.09 o 
  10   5   1       25.03       28.74      3.08 o 
  -9   6   1        0.22        1.16      1.13 o 
  -8   6   1        3.16        4.84      1.51 o 
  -7   6   1        2.50        4.73      1.35 o 
  -6   6   1        2.68        2.76      1.15 o 
  -5   6   1        4.79        6.23      1.43 o 
  -4   6   1        0.16        0.40      0.80 o 
  -3   6   1        3.45        5.59      1.12 o 
  -2   6   1       68.98       73.96      2.98 o 
  -1   6   1       24.04       27.39      2.25 o 
   0   6   1        2.04        5.39      1.28 o 
   1   6   1       17.41       20.59      2.26 o 
   2   6   1        3.81        4.76      1.97 o 
   3   6   1        6.22        6.81      1.59 o 
   4   6   1       12.27       15.43      3.03 o 
   5   6   1        6.44        9.91      2.63 o 
   6   6   1        3.22        4.47      2.06 o 
   7   6   1        0.52        1.45      1.40 o 
   8   6   1        0.56        1.58      1.53 o 
  -4   7   1        7.88        8.33      2.50 o 
  -3   7   1        6.96        6.45      2.24 o 
  -2   7   1        5.11        7.59      2.41 o 
  -1   7   1        3.34        5.09      2.10 o 
   1   7   1        1.96        2.81      2.02 o 
   2   7   1        4.50        5.26      2.37 o 
   3   7   1        0.72        2.63      2.10 o 
   4   7   1        6.50        8.33      2.89 o 
  -5  -7   2        6.33        6.71      2.85 o 
  -4  -7   2        5.60        5.83      2.28 o 
  -9  -6   2        1.71        0.96      1.93 o 
  -8  -6   2       17.49       13.68      3.55 o 
  -7  -6   2        2.72        2.81      1.67 o 
  -6  -6   2        0.18        0.35      1.32 o 
  -5  -6   2        5.19        6.75      2.28 o 
  -4  -6   2        6.98        6.62      2.02 o 
  -3  -6   2       34.47       33.28      3.73 o 
  -2  -6   2       21.38       23.24      3.38 o 
  -1  -6   2        3.73        4.95      1.93 o 
   0  -6   2        8.41       11.71      2.67 o 
   1  -6   2       10.50       11.22      2.59 o 
   2  -6   2        2.40        2.28      1.45 o 
 -11  -5   2        5.05        5.96      2.54 o 
 -10  -5   2        8.82        8.94      2.72 o 
  -9  -5   2        6.39        5.39      2.15 o 
  -8  -5   2       14.03       11.40      2.89 o 
  -7  -5   2       28.66       23.59      3.64 o 
  -6  -5   2       15.98       15.00      2.98 o 
  -5  -5   2       71.48       50.33      4.34 o 
  -4  -5   2        8.11        6.05      1.93 o 
  -3  -5   2        8.73        5.92      1.80 o 
  -2  -5   2       63.35       55.03      8.94 o 
  -1  -5   2       75.17       56.70     31.81 o 
   0  -5   2        5.67        7.12      3.60 o 
   1  -5   2       13.48       15.92      2.63 o 
   2  -5   2       20.05       20.91      2.89 o 
   3  -5   2        6.86        7.98      2.02 o 
   4  -5   2       63.88       65.50      4.69 o 
   5  -5   2        1.75        2.50      1.07 o 
   6  -5   2       25.47       22.93      2.49 o 
   7  -5   2       35.64       32.88      5.81 o 
   8  -5   2       15.83       15.37      4.27 o 
   9  -5   2       24.16       22.71      3.90 o 
 -13  -4   2       10.91        9.73      2.89 o 
 -12  -4   2        5.27        5.66      2.32 o 
 -11  -4   2       18.93       17.67      3.42 o 
 -10  -4   2       52.41       37.22      4.03 o 
  -9  -4   2      122.07      104.61      6.45 o 
  -8  -4   2       92.48       64.45      4.87 o 
  -7  -4   2      102.54       83.31      5.39 o 
  -6  -4   2        0.97        0.22      0.88 o 
  -5  -4   2       24.78       21.43      2.24 o 
  -4  -4   2        1.14        0.61      0.55 o 
  -3  -4   2       85.29       76.32     15.83 o 
  -2  -4   2      127.15      132.14     10.02 o 
  -1  -4   2       69.97       55.05      9.02 o 
   0  -4   2        3.88        3.71      0.81 o 
   1  -4   2       37.15       32.55      1.84 o 
   2  -4   2      126.67      130.75      5.61 o 
   3  -4   2       48.42       42.40      2.45 o 
   4  -4   2       76.98       67.07     10.02 o 
   5  -4   2        2.73        2.41      0.91 o 
   6  -4   2       18.68       20.18      2.17 o 
   7  -4   2       30.18       27.66      3.29 o 
   8  -4   2       23.08       23.16      5.06 o 
   9  -4   2       45.38       42.96      9.03 o 
  10  -4   2       34.45       36.69      5.41 o 
  11  -4   2       21.29       26.43      3.33 o 
 -14  -3   2        0.09        1.01      1.75 o 
 -13  -3   2        4.52        3.64      1.97 o 
 -12  -3   2       12.17       15.20      2.43 o 
 -11  -3   2       84.60       70.55      5.22 o 
 -10  -3   2      235.10      195.77      8.33 o 
  -9  -3   2       10.63       10.19      3.27 o 
  -8  -3   2       96.59       89.20     15.02 o 
  -7  -3   2       25.35       23.80      3.07 o 
  -6  -3   2      158.62      144.26     21.73 o 
  -5  -3   2      232.79      217.08     29.81 o 
  -4  -3   2       51.18       49.41      4.38 o 
  -3  -3   2      182.45      173.83     20.69 o 
  -2  -3   2      408.61      432.96     29.34 o 
  -1  -3   2        2.30        1.27      0.37 o 
   0  -3   2      220.45      191.77     22.47 o 
   1  -3   2      286.03      272.62     34.90 o 
   2  -3   2      206.01      190.27     12.32 o 
   3  -3   2       35.52       34.41      1.97 o 
   4  -3   2        8.33        9.07      1.27 o 
   5  -3   2       12.83       10.97      1.49 o 
   6  -3   2       88.42       71.72      8.90 o 
   7  -3   2        8.21        9.68      2.13 o 
   8  -3   2       34.11       33.77      4.95 o 
   9  -3   2       32.62       32.74      5.88 o 
  10  -3   2        2.20        2.94      1.16 o 
  11  -3   2        2.33        2.72      1.26 o 
  12  -3   2       16.98       16.13      2.51 o 
 -15  -2   2       12.48       15.65      3.73 o 
 -14  -2   2        4.05        6.45      2.41 o 
 -13  -2   2       34.41       31.10      3.95 o 
 -12  -2   2        0.42        0.23      0.80 o 
 -11  -2   2       52.57       48.72      6.69 o 
 -10  -2   2       90.02       83.27     13.88 o 
  -9  -2   2      510.70      462.65     70.46 o 
  -8  -2   2      147.30      102.38      5.04 o 
  -7  -2   2      213.40      191.32     26.50 o 
  -6  -2   2       21.15       20.22      1.58 o 
  -5  -2   2       58.11       64.28      9.34 o 
  -4  -2   2      277.18      297.23     40.25 o 
  -3  -2   2      185.68      178.11     23.46 o 
  -2  -2   2      470.22      499.12     30.57 o 
  -1  -2   2      424.80      398.81     50.48 o 
   0  -2   2      227.73      228.91     19.05 o 
   1  -2   2      642.36      629.84     68.09 o 
   2  -2   2      797.31      752.42     57.09 o 
   3  -2   2      422.64      456.31     60.07 o 
   4  -2   2      417.98      400.91     70.72 o 
   5  -2   2      247.38      238.14     31.96 o 
   6  -2   2      429.36      412.33     47.16 o 
   7  -2   2       32.60       28.24      2.03 o 
   8  -2   2      323.88      284.92     37.25 o 
   9  -2   2      155.39      137.49     13.92 o 
  10  -2   2        8.61        7.81      1.50 o 
  11  -2   2       35.47       32.28      2.63 o 
  12  -2   2       38.43       41.39      4.60 o 
  13  -2   2        6.66        4.82      2.67 o 
 -15  -1   2        2.81        5.31      2.54 o 
 -14  -1   2        7.33        8.02      2.46 o 
 -13  -1   2       13.02       11.31      2.81 o 
 -12  -1   2        4.65        3.88      1.29 o 
 -11  -1   2       56.01       47.60      5.50 o 
 -10  -1   2       91.79       78.72      5.90 o 
  -9  -1   2      206.56      181.08     20.54 o 
  -8  -1   2       26.13       24.30      2.98 o 
  -7  -1   2      463.92      531.00     68.51 o 
  -6  -1   2       42.44       36.00      2.46 o 
  -5  -1   2      792.85      784.15      8.02 o 
  -4  -1   2       87.22       84.76      6.16 o 
  -3  -1   2      923.02     1010.02    103.54 o 
  -2  -1   2      576.83      605.46     19.46 o 
  -1  -1   2     5451.73     4968.33     22.14 o 
   0  -1   2    11410.56     9576.69    390.16 o 
   1  -1   2     6138.81     6270.37     30.61 o 
   2  -1   2      829.15      970.53     27.40 o 
   3  -1   2      193.76      173.72     24.05 o 
   4  -1   2       57.27       58.87      2.72 o 
   5  -1   2       98.52       86.67      5.36 o 
   6  -1   2      177.29      152.80     16.40 o 
   7  -1   2       29.18       33.21      8.31 o 
   8  -1   2       28.62       25.28      2.26 o 
   9  -1   2      104.65       80.43      6.05 o 
  10  -1   2       15.21       16.18      3.07 o 
  11  -1   2       12.21       18.02      3.38 o 
  12  -1   2       24.58       19.99      3.81 o 
  13  -1   2       17.29       23.72      4.25 o 
  14  -1   2       46.17       47.53      5.48 o 
 -15   0   2       26.98       35.21      4.91 o 
 -14   0   2       43.58       40.16      4.47 o 
 -13   0   2       96.09       90.63      6.14 o 
 -12   0   2       50.45       39.72      3.99 o 
 -11   0   2       11.47       13.64      2.59 o 
 -10   0   2        1.03        2.16      0.63 o 
  -9   0   2      174.88      148.53     13.13 o 
  -8   0   2        8.42        7.80      1.23 o 
  -7   0   2     1611.75     1664.26    114.80 o 
  -6   0   2        3.44        3.38      0.54 o 
  -5   0   2      509.73      545.89     27.69 o 
  -4   0   2       30.60       31.80      0.96 o 
  -3   0   2     2536.96     2641.29     15.00 o 
  -2   0   2      893.10      716.94    140.97 o 
  -1   0   2        0.05        0.42      0.20 o 
   0   0   2      354.22      452.00      4.78 o 
   1   0   2     2064.87     1715.91    461.76 o 
   2   0   2      478.10      501.29     56.49 o 
   3   0   2       22.31       19.70      2.52 o 
   4   0   2      144.52      154.03      4.82 o 
   5   0   2       65.12       56.79      6.20 o 
   6   0   2      208.40      187.18     26.37 o 
   7   0   2      110.57      100.40      2.98 o 
   8   0   2       32.91       26.88      3.42 o 
   9   0   2      130.60      125.66      6.45 o 
  10   0   2      222.86      214.10      8.86 o 
  11   0   2        3.91        3.20      1.75 o 
  12   0   2        1.36        2.41      1.84 o 
  13   0   2        0.51       -1.78      1.18 o 
  14   0   2        0.16       -0.09      1.80 o 
 -15   1   2        3.00        5.61      2.72 o 
 -14   1   2        7.32       10.30      2.32 o 
 -13   1   2       12.72       16.13      2.29 o 
 -12   1   2        3.98        5.10      1.36 o 
 -11   1   2       58.13       55.08      3.13 o 
 -10   1   2       91.67       92.23      3.74 o 
  -9   1   2      208.79      199.31     15.29 o 
  -8   1   2       26.38       25.64      1.27 o 
  -7   1   2      466.73      580.35     24.18 o 
  -6   1   2       46.35       49.54      1.52 o 
  -5   1   2      778.52      933.36      6.92 o 
  -4   1   2       85.67       90.14      1.72 o 
  -3   1   2      929.46     1048.82     29.67 o 
  -2   1   2      575.08      647.95      6.84 o 
  -1   1   2     5428.71     5407.06    281.21 o 
   0   1   2    11383.97    10973.46    694.05 o 
   1   1   2     6194.43     6164.97    649.02 o 
   2   1   2      844.79     1044.94     21.97 o 
   3   1   2      195.07      223.87      6.29 o 
   4   1   2       57.48       62.81      2.32 o 
   5   1   2       98.48       95.91      3.16 o 
   6   1   2      176.55      183.68      4.51 o 
   7   1   2       26.64       38.32      2.22 o 
   8   1   2       31.12       31.36      2.20 o 
   9   1   2      104.74       89.80      5.44 o 
  10   1   2       15.01       12.06      2.59 o 
  11   1   2       11.71       10.44      2.59 o 
  12   1   2       24.87       23.72      3.95 o 
  13   1   2       17.72       19.51      3.77 o 
  14   1   2       45.73       45.91      5.35 o 
 -15   2   2       13.12       15.54      2.71 o 
 -14   2   2        3.84        3.91      1.50 o 
 -13   2   2       35.05       36.57      2.98 o 
 -12   2   2        0.38        1.13      0.97 o 
 -11   2   2       52.57       50.27      4.74 o 
 -10   2   2       88.44       92.27      3.95 o 
  -9   2   2      507.85      541.39     20.91 o 
  -8   2   2      147.88      147.29      8.57 o 
  -7   2   2      215.69      220.59      4.62 o 
  -6   2   2       19.47       22.42      1.10 o 
  -5   2   2       57.68       71.20      1.82 o 
  -4   2   2      281.66      323.37      8.53 o 
  -3   2   2      190.88      191.92      2.47 o 
  -2   2   2      484.51      498.00      7.23 o 
  -1   2   2      423.62      380.14      6.62 o 
   0   2   2      225.25      256.03     20.47 o 
   1   2   2      644.98      792.09     14.56 o 
   2   2   2      805.53      981.38      7.75 o 
   3   2   2      431.37      553.74      6.40 o 
   4   2   2      412.19      483.39      6.51 o 
   5   2   2      241.20      282.96      5.39 o 
   6   2   2      430.95      480.19      7.56 o 
   7   2   2       32.37       33.65      2.23 o 
   8   2   2      323.71      333.20      7.16 o 
   9   2   2      151.24      160.73      5.29 o 
  10   2   2        8.62       11.33      1.80 o 
  11   2   2       33.65       40.03      2.96 o 
  12   2   2       37.57       32.09      3.95 o 
  13   2   2        6.75        4.08      2.24 o 
 -14   3   2        0.09        0.79      1.12 o 
 -13   3   2        4.48        5.94      1.58 o 
 -12   3   2       12.38       11.73      2.00 o 
 -11   3   2       85.26       89.18      4.28 o 
 -10   3   2      232.07      251.15      8.62 o 
  -9   3   2       11.40       12.93      1.86 o 
  -8   3   2       96.50      106.30      4.01 o 
  -7   3   2       25.93       28.35      1.98 o 
  -6   3   2      159.97      173.12     10.19 o 
  -5   3   2      227.59      239.73      8.52 o 
  -4   3   2       47.38       51.13      1.56 o 
  -3   3   2      187.21      184.46      5.13 o 
  -2   3   2      407.37      398.55      7.80 o 
  -1   3   2        2.19        1.53      0.83 o 
   0   3   2      220.80      222.14     11.02 o 
   1   3   2      290.85      341.93      4.92 o 
   2   3   2      198.86      235.36      4.37 o 
   3   3   2       33.57       33.09      2.96 o 
   4   3   2        8.22       10.88      1.33 o 
   5   3   2       12.59       14.35      1.57 o 
   6   3   2       87.79       87.98      3.45 o 
   7   3   2        7.63        8.40      1.40 o 
   8   3   2       36.00       38.41      2.60 o 
   9   3   2       33.68       33.15      2.57 o 
  10   3   2        2.18        1.26      1.21 o 
  11   3   2        2.48        4.52      1.40 o 
  12   3   2       17.57       15.20      2.42 o 
 -13   4   2       10.77       15.58      2.60 o 
 -12   4   2        4.95        6.38      1.56 o 
 -11   4   2       19.00       22.41      2.71 o 
 -10   4   2       51.70       52.93      3.34 o 
  -9   4   2      119.64      129.68      5.02 o 
  -8   4   2       91.86       89.15      4.01 o 
  -7   4   2      103.61      114.96      4.34 o 
  -6   4   2        0.90        1.86      0.71 o 
  -5   4   2       24.97       25.63      1.58 o 
  -4   4   2        1.18        1.13      0.45 o 
  -3   4   2       85.99       79.25      3.89 o 
  -2   4   2      131.74      127.90      5.22 o 
  -1   4   2       70.16       55.03      3.64 o 
   0   4   2        3.91        4.07      0.63 o 
   1   4   2       37.37       37.99      4.25 o 
   2   4   2      128.66      145.59      3.93 o 
   3   4   2       47.60       47.25      2.42 o 
   4   4   2       76.03       75.60      3.13 o 
   5   4   2        2.79        3.29      0.90 o 
   6   4   2       19.03       24.33      1.98 o 
   7   4   2       30.52       30.97      2.37 o 
   8   4   2       22.95       25.03      2.51 o 
   9   4   2       44.98       45.37      3.15 o 
  10   4   2       34.96       37.95      3.02 o 
  11   4   2       21.20       26.52      3.07 o 
 -11   5   2        5.40        8.92      1.90 o 
 -10   5   2        8.85       11.48      2.04 o 
  -9   5   2        6.72        7.85      1.71 o 
  -8   5   2       13.90       15.60      2.16 o 
  -7   5   2       29.15       31.76      2.54 o 
  -6   5   2       16.15       21.10      2.29 o 
  -5   5   2       71.69       74.78      3.61 o 
  -4   5   2        7.50        8.32      1.21 o 
  -3   5   2        8.61       10.83      1.12 o 
  -2   5   2       63.75       60.90      4.12 o 
  -1   5   2       74.17       77.47      4.74 o 
   0   5   2        5.13        6.66      1.25 o 
   1   5   2       14.59       16.86      3.53 o 
   2   5   2       20.45       19.79      1.49 o 
   3   5   2        6.44        7.97      1.11 o 
   4   5   2       63.53       64.54      3.18 o 
   5   5   2        1.69        2.76      0.90 o 
   6   5   2       24.75       25.71      2.35 o 
   7   5   2       36.03       41.61      2.91 o 
   8   5   2       15.74       18.86      2.45 o 
   9   5   2       24.20       29.59      3.02 o 
  10   5   2        6.44        8.70      2.02 o 
  -9   6   2        1.77        3.21      1.37 o 
  -8   6   2       17.72       23.89      2.88 o 
  -7   6   2        2.79        4.46      1.35 o 
  -6   6   2        0.14        0.27      0.85 o 
  -5   6   2        5.16        9.27      1.74 o 
  -4   6   2        7.15        9.44      1.44 o 
  -3   6   2       34.18       38.21      2.24 o 
  -2   6   2       21.05       24.80      2.35 o 
  -1   6   2        3.40        3.73      1.84 o 
   0   6   2        8.57       12.50      2.81 o 
   1   6   2       10.61       11.71      2.81 o 
   2   6   2        2.45        2.61      1.00 o 
   3   6   2       11.55       11.48      1.93 o 
   4   6   2        4.52        7.27      1.64 o 
   5   6   2        0.05        1.42      1.07 o 
   6   6   2        1.65        1.54      1.15 o 
   7   6   2        1.94        2.87      1.41 o 
  -5   7   2        6.35        8.94      2.72 o 
  -4   7   2        5.46        6.62      2.32 o 
  -3   7   2        0.96        2.50      1.45 o 
  -2   7   2        8.79        6.80      2.50 o 
   1   7   2        2.43        4.60      2.15 o 
   2   7   2        4.47        5.09      2.32 o 
   3   7   2        1.53        3.24      2.10 o 
  -5  -7   3        1.62        3.90      2.15 o 
  -4  -7   3        0.79        1.40      1.75 o 
  -9  -6   3       11.24        8.20      2.81 o 
  -8  -6   3        8.86        4.69      2.50 o 
  -7  -6   3        1.78        3.42      1.75 o 
  -6  -6   3        4.56        1.10      1.62 o 
  -5  -6   3        4.35        3.73      1.84 o 
  -4  -6   3       14.65       11.84      2.76 o 
  -3  -6   3       19.36       16.79      3.03 o 
  -2  -6   3       13.21       16.20      2.13 o 
  -1  -6   3        4.14        8.46      2.50 o 
   0  -6   3        4.68        4.56      1.93 o 
   1  -6   3        2.42        2.15      1.53 o 
   2  -6   3       10.60       12.98      2.89 o 
   3  -6   3        5.54       10.61      2.72 o 
   4  -6   3        3.37        1.75      1.62 o 
   5  -6   3       19.59       25.65      3.99 o 
 -12  -5   3        1.78        2.06      2.10 o 
 -11  -5   3       10.59       10.26      2.94 o 
 -10  -5   3        0.80       -0.39      1.32 o 
  -9  -5   3        2.77        3.99      1.89 o 
  -8  -5   3       27.85       22.93      3.73 o 
  -7  -5   3       21.85       21.22      3.51 o 
  -6  -5   3       38.67       29.29      3.46 o 
  -5  -5   3        7.98        5.83      1.93 o 
  -4  -5   3       36.88       35.34      3.51 o 
  -3  -5   3       34.79       35.76      2.47 o 
  -2  -5   3       61.33       52.36      4.12 o 
  -1  -5   3       97.72       84.34     12.32 o 
   0  -5   3       27.95       29.55      3.24 o 
   1  -5   3       48.50       46.43      3.95 o 
   2  -5   3       27.20       26.66      3.11 o 
   3  -5   3       54.08       58.36      4.56 o 
   4  -5   3       11.09       15.39      2.85 o 
   5  -5   3        5.94        5.26      1.97 o 
   6  -5   3       12.01       15.61      3.11 o 
   7  -5   3       11.34       15.65      3.33 o 
   8  -5   3        4.20        7.28      2.63 o 
   9  -5   3        5.69        5.35      2.50 o 
 -13  -4   3        8.48        8.94      2.76 o 
 -12  -4   3        5.43        6.49      2.32 o 
 -11  -4   3        4.39        4.69      1.89 o 
 -10  -4   3        1.95        1.75      1.32 o 
  -9  -4   3       41.24       39.68      3.99 o 
  -8  -4   3      166.11      123.25      6.71 o 
  -7  -4   3       23.72       16.84      2.89 o 
  -6  -4   3        2.16        2.37      1.40 o 
  -5  -4   3       10.49        8.68      2.06 o 
  -4  -4   3       73.25       56.78      3.95 o 
  -3  -4   3      166.59      143.62     29.03 o 
  -2  -4   3      104.96       96.54     16.97 o 
  -1  -4   3       89.18       59.69     14.49 o 
   0  -4   3       12.21       13.68      2.46 o 
   1  -4   3       46.55       39.38      2.02 o 
   2  -4   3      263.88      248.60      8.16 o 
   3  -4   3       84.26       92.08      5.13 o 
   4  -4   3       29.77       23.63      2.81 o 
   5  -4   3       46.26       46.65      3.95 o 
   6  -4   3       19.42       21.35      3.20 o 
   7  -4   3        3.55        7.80      2.32 o 
   8  -4   3        6.10        7.89      2.50 o 
   9  -4   3        4.52        6.49      2.37 o 
  10  -4   3       20.64       25.08      4.21 o 
  11  -4   3        7.64       11.93      3.60 o 
 -14  -3   3       11.41       11.31      2.81 o 
 -13  -3   3        7.90        7.06      2.19 o 
 -12  -3   3       62.02       52.75      4.60 o 
 -11  -3   3      132.77       99.66      6.14 o 
 -10  -3   3       52.05       45.25      4.08 o 
  -9  -3   3        3.30        3.49      1.02 o 
  -8  -3   3      194.05      177.78     31.88 o 
  -7  -3   3      109.74       96.66     14.16 o 
  -6  -3   3      162.80      152.57     17.85 o 
  -5  -3   3       37.40       37.08      4.63 o 
  -4  -3   3      167.47      167.54     18.39 o 
  -3  -3   3      180.67      202.57     13.14 o 
  -2  -3   3       94.34       91.55      5.20 o 
  -1  -3   3      101.38      100.19      4.43 o 
   0  -3   3      439.35      390.89     35.43 o 
   1  -3   3      104.22       80.97      9.84 o 
   2  -3   3       15.66       13.59      1.03 o 
   3  -3   3       12.50       14.82      2.15 o 
   4  -3   3       19.51       19.91      2.37 o 
   5  -3   3       28.60       23.98      2.76 o 
   6  -3   3       27.53       27.15      2.12 o 
   7  -3   3       58.97       56.82      6.91 o 
   8  -3   3       44.78       44.72      4.25 o 
   9  -3   3       17.49       21.05      3.55 o 
  10  -3   3        1.36        1.84      1.75 o 
  11  -3   3       23.15       24.11      4.21 o 
  12  -3   3        0.43        2.06      2.28 o 
 -15  -2   3       28.48       31.66      4.52 o 
 -14  -2   3       17.98       21.79      3.68 o 
 -13  -2   3        5.79        4.83      1.35 o 
 -12  -2   3       19.00       21.32      3.73 o 
 -11  -2   3       76.35       62.56      7.39 o 
 -10  -2   3       88.23       66.69      4.47 o 
  -9  -2   3      307.34      267.97     30.10 o 
  -8  -2   3      131.86      117.69     27.82 o 
  -7  -2   3       28.15       25.30      2.39 o 
  -6  -2   3       66.42       65.89      5.90 o 
  -5  -2   3      221.22      226.04     26.83 o 
  -4  -2   3      391.97      434.25     42.18 o 
  -3  -2   3      312.25      347.76     13.62 o 
  -2  -2   3      130.78      120.31      5.48 o 
  -1  -2   3     1988.88     2071.60     17.32 o 
   0  -2   3      866.89      870.84     48.25 o 
   1  -2   3       39.04       30.86      2.87 o 
   2  -2   3      500.57      467.99     47.75 o 
   3  -2   3      298.82      327.96      7.89 o 
   4  -2   3      100.11       84.58      4.25 o 
   5  -2   3       85.55       77.14      5.59 o 
   6  -2   3       13.38       12.09      1.56 o 
   7  -2   3      352.37      336.99     35.30 o 
   8  -2   3      138.75      140.52      6.93 o 
   9  -2   3       64.56       71.95      5.26 o 
  10  -2   3        5.00        4.38      1.89 o 
  11  -2   3        2.98        3.29      1.93 o 
  12  -2   3       13.57       16.09      3.68 o 
  13  -2   3        4.71        4.69      2.67 o 
 -16  -1   3       32.08       42.09      5.22 o 
 -15  -1   3        2.95        2.98      2.15 o 
 -14  -1   3        1.86        2.50      1.71 o 
 -13  -1   3       35.28       31.17      3.64 o 
 -12  -1   3      186.23      152.57     22.05 o 
 -11  -1   3       13.13       14.84      3.35 o 
 -10  -1   3      188.00      157.73     27.62 o 
  -9  -1   3       47.95       37.36      3.09 o 
  -8  -1   3        4.60        1.53      0.62 o 
  -7  -1   3      137.39      124.35      4.74 o 
  -6  -1   3     1793.86     1976.47    200.09 o 
  -5  -1   3       71.46       82.33      8.05 o 
  -4  -1   3      555.85      610.79     40.14 o 
  -3  -1   3      155.09      167.85      6.28 o 
  -2  -1   3      561.50      608.61      5.38 o 
  -1  -1   3     2505.92     2523.91     16.14 o 
   0  -1   3     4022.19     4283.97    205.39 o 
   1  -1   3      346.65      424.99     11.42 o 
   2  -1   3       85.25      102.22      6.16 o 
   3  -1   3       79.75       86.55      5.20 o 
   4  -1   3      178.98      205.81      8.02 o 
   5  -1   3      283.29      303.96      3.77 o 
   6  -1   3       72.03       64.54      4.03 o 
   7  -1   3      230.62      213.75      7.72 o 
   8  -1   3      772.71      793.07     15.74 o 
   9  -1   3       71.76       78.70      5.39 o 
  10  -1   3       55.68       62.48      5.09 o 
  11  -1   3       59.97       51.83      4.87 o 
  12  -1   3       27.31       31.92      4.60 o 
  13  -1   3       10.36       10.74      3.29 o 
 -16   0   3       21.55       24.51      4.65 o 
 -15   0   3       84.97       83.26      6.49 o 
 -14   0   3       17.57       17.01      3.38 o 
 -13   0   3       11.11       12.45      2.85 o 
 -12   0   3       73.42       62.44      4.69 o 
 -11   0   3       26.33       26.00      3.36 o 
 -10   0   3       18.65       19.77      1.84 o 
  -9   0   3       12.72        9.74      1.01 o 
  -8   0   3      376.47      400.05     28.90 o 
  -7   0   3       29.76       29.30      1.55 o 
  -6   0   3      694.93      903.21     35.25 o 
  -5   0   3      270.13      249.10     25.82 o 
  -4   0   3      634.79      670.67      5.44 o 
  -3   0   3       93.80       96.32      6.03 o 
  -2   0   3       29.08       38.59      3.31 o 
  -1   0   3     4164.17     4194.94    315.31 o 
   0   0   3     5023.53     4905.14     25.54 o 
   1   0   3       80.83       97.82      2.98 o 
   2   0   3      100.46       92.90      3.88 o 
   3   0   3      284.45      266.99     23.59 o 
   4   0   3      162.11      127.42     14.56 o 
   5   0   3       19.50       29.00      3.70 o 
   6   0   3        1.82        1.22      0.56 o 
   7   0   3       12.16       13.35      1.28 o 
   8   0   3        3.82        4.30      1.49 o 
   9   0   3      258.08      278.37      9.82 o 
  10   0   3       95.56       90.32      5.96 o 
  11   0   3        0.46        0.61      1.40 o 
  12   0   3        5.74        9.38      2.89 o 
  13   0   3        0.55        0.04      2.02 o 
 -16   1   3       32.65       36.61      5.31 o 
 -15   1   3        3.08        6.93      1.80 o 
 -14   1   3        1.84        3.03      1.29 o 
 -13   1   3       34.03       27.23      2.57 o 
 -12   1   3      187.70      181.91      7.06 o 
 -11   1   3       12.71       15.98      1.94 o 
 -10   1   3      186.93      186.25      5.13 o 
  -9   1   3       48.69       43.10      1.76 o 
  -8   1   3        4.59        3.59      0.63 o 
  -7   1   3      136.16      147.58      3.27 o 
  -6   1   3     1792.74     2053.04     10.45 o 
  -5   1   3       76.81       90.80      3.42 o 
  -4   1   3      561.71      610.99     16.20 o 
  -3   1   3      153.46      171.87      4.03 o 
  -2   1   3      556.63      654.08      7.85 o 
  -1   1   3     2473.45     2910.13    121.46 o 
   0   1   3     4019.35     4520.18    252.64 o 
   1   1   3      354.42      436.42     31.46 o 
   2   1   3       89.66      102.77      9.19 o 
   3   1   3       80.23       80.30      8.27 o 
   4   1   3      181.04      191.66     22.79 o 
   5   1   3      288.28      315.77     10.70 o 
   6   1   3       77.47       78.95      3.92 o 
   7   1   3      234.40      206.35     27.16 o 
   8   1   3      770.78      672.85     80.94 o 
   9   1   3       71.13       72.74      5.09 o 
  10   1   3       55.67       51.87      4.60 o 
  11   1   3       61.26       59.89      5.17 o 
  12   1   3       27.92       26.26      4.21 o 
  13   1   3       10.00       13.02      3.42 o 
 -15   2   3       27.88       34.63      3.59 o 
 -14   2   3       18.58       24.95      2.93 o 
 -13   2   3        5.55        7.84      2.10 o 
 -12   2   3       18.80       19.22      2.37 o 
 -11   2   3       76.28       78.29      3.80 o 
 -10   2   3       91.08       96.68      3.95 o 
  -9   2   3      311.10      324.05      6.77 o 
  -8   2   3      133.24      139.79      2.98 o 
  -7   2   3       26.04       24.32      1.23 o 
  -6   2   3       66.26       73.81      2.62 o 
  -5   2   3      223.78      247.11      8.78 o 
  -4   2   3      386.99      455.62      8.07 o 
  -3   2   3      300.51      349.32      6.49 o 
  -2   2   3      129.45      120.62      3.95 o 
  -1   2   3     1974.12     2297.91     94.81 o 
   0   2   3      870.42     1007.08     67.91 o 
   1   2   3       37.84       34.87      2.95 o 
   2   2   3      500.16      533.89     49.75 o 
   3   2   3      291.11      322.66     38.24 o 
   4   2   3       99.42       94.06      3.01 o 
   5   2   3       86.02       98.56      3.33 o 
   6   2   3       13.77       14.45      1.63 o 
   7   2   3      352.64      381.05      7.39 o 
   8   2   3      137.53      145.41      4.88 o 
   9   2   3       63.77       68.96      4.32 o 
  10   2   3        5.28        5.34      1.09 o 
  11   2   3        2.68        3.64      1.89 o 
  12   2   3       13.78       14.78      3.38 o 
  13   2   3        4.61        7.15      2.76 o 
 -14   3   3       11.40       16.00      2.73 o 
 -13   3   3        7.80        9.21      1.93 o 
 -12   3   3       63.09       69.93      6.34 o 
 -11   3   3      129.98      132.17      5.12 o 
 -10   3   3       50.17       58.09      3.33 o 
  -9   3   3        3.14        4.91      1.20 o 
  -8   3   3      196.05      209.85      6.64 o 
  -7   3   3      109.50      112.06      3.95 o 
  -6   3   3      159.27      161.97      5.65 o 
  -5   3   3       36.56       41.11      1.49 o 
  -4   3   3      171.90      181.33      3.66 o 
  -3   3   3      182.23      218.70      6.01 o 
  -2   3   3       92.51       86.20      3.90 o 
  -1   3   3      104.84      110.44      5.16 o 
   0   3   3      446.20      463.46     32.57 o 
   1   3   3       99.88       86.67      5.77 o 
   2   3   3       17.01       18.11      1.48 o 
   3   3   3       12.98       16.30      1.51 o 
   4   3   3       19.66       21.24      1.61 o 
   5   3   3       27.55       28.81      3.16 o 
   6   3   3       25.63       31.89      2.15 o 
   7   3   3       60.91       63.12      3.18 o 
   8   3   3       44.81       44.62      2.88 o 
   9   3   3       17.33       21.84      2.45 o 
  10   3   3        1.28        2.69      0.90 o 
  11   3   3       23.99       24.44      2.31 o 
  12   3   3        0.35        1.32      1.15 o 
 -13   4   3        8.37        7.91      1.95 o 
 -12   4   3        5.54        7.17      3.33 o 
 -11   4   3        4.24        7.05      1.67 o 
 -10   4   3        2.04        3.38      1.14 o 
  -9   4   3       41.93       43.68      2.94 o 
  -8   4   3      169.11      167.59      8.86 o 
  -7   4   3       23.95       27.62      2.20 o 
  -6   4   3        2.15        3.24      0.93 o 
  -5   4   3       10.39       10.83      1.04 o 
  -4   4   3       72.49       76.84      2.22 o 
  -3   4   3      167.04      167.62      6.01 o 
  -2   4   3      105.94      101.15      4.87 o 
  -1   4   3       86.52       84.96      3.15 o 
   0   4   3       12.58       14.18      1.12 o 
   1   4   3       47.58       46.96      5.38 o 
   2   4   3      264.06      256.12     22.86 o 
   3   4   3       83.16       82.04      7.64 o 
   4   4   3       31.40       29.26      2.30 o 
   5   4   3       46.21       44.40      3.32 o 
   6   4   3       19.76       18.98      1.71 o 
   7   4   3        3.79        5.26      1.05 o 
   8   4   3        6.63        5.49      1.13 o 
   9   4   3        4.44        5.18      1.21 o 
  10   4   3       21.23       25.14      2.38 o 
  11   4   3        7.63       11.02      1.84 o 
 -12   5   3        1.76        3.85      1.59 o 
 -11   5   3       10.40       13.30      2.33 o 
 -10   5   3        0.71        0.58      0.83 o 
  -9   5   3        2.74        5.25      1.43 o 
  -8   5   3       28.03       37.33      2.87 o 
  -7   5   3       21.20       20.61      2.37 o 
  -6   5   3       39.00       40.54      2.77 o 
  -5   5   3        7.84        8.36      1.28 o 
  -4   5   3       36.42       39.01      2.13 o 
  -3   5   3       35.09       40.03      3.46 o 
  -2   5   3       61.27       61.43      4.30 o 
  -1   5   3       97.52       88.66      5.26 o 
   0   5   3       26.77       24.88      2.56 o 
   1   5   3       49.49       50.62      9.97 o 
   2   5   3       27.08       26.38      3.09 o 
   3   5   3       53.69       56.09     13.75 o 
   4   5   3       10.73       11.52      2.43 o 
   5   5   3        5.50        4.96      1.78 o 
   6   5   3       12.13       14.96      2.14 o 
   7   5   3       11.17       16.24      2.52 o 
   8   5   3        4.08        5.39      1.30 o 
   9   5   3        5.75        5.72      1.39 o 
  -9   6   3       11.32       13.21      2.31 o 
  -8   6   3        9.10       10.80      2.04 o 
  -7   6   3        1.65        1.02      0.91 o 
  -6   6   3        4.58        5.96      1.54 o 
  -5   6   3        4.44        3.82      1.00 o 
  -4   6   3       14.60       16.79      1.83 o 
  -3   6   3       18.83       21.22      2.30 o 
  -2   6   3       12.67       16.49      3.11 o 
  -1   6   3        3.95        6.40      2.06 o 
   0   6   3        4.66        5.48      2.10 o 
   1   6   3        2.45        3.33      1.93 o 
   2   6   3       10.61       10.92      2.72 o 
   3   6   3        5.89        7.19      2.32 o 
   4   6   3        3.64        2.50      1.75 o 
   5   6   3       19.48       20.43      3.95 o 
   6   6   3        8.57        3.73      2.37 o 
   7   6   3        5.06        5.79      2.81 o 
  -5   7   3        1.54        2.26      1.37 o 
  -4   7   3        0.80        2.49      0.97 o 
  -3   7   3       10.63       15.71      1.97 o 
  -2   7   3        3.38        5.57      2.15 o 
   0   7   3        0.20        0.88      1.89 o 
   1   7   3        9.16       12.45      3.24 o 
   2   7   3        1.93        3.03      2.02 o 
  -1  -7   4        3.88        7.10      2.72 o 
   0  -7   4        7.53       10.04      2.98 o 
  -9  -6   4        3.71        1.27      2.02 o 
  -8  -6   4       12.07       11.49      3.16 o 
  -7  -6   4       11.57       13.29      3.03 o 
  -6  -6   4        3.90        4.56      2.06 o 
  -5  -6   4        6.58        8.55      2.37 o 
  -4  -6   4       13.18       11.22      2.59 o 
  -3  -6   4        8.38       10.08      1.84 o 
  -2  -6   4       21.28       24.47      3.77 o 
  -1  -6   4       22.18       32.80      3.81 o 
   0  -6   4        1.10        4.43      2.02 o 
   1  -6   4        7.85        7.98      2.50 o 
   2  -6   4        4.90        7.23      2.41 o 
   3  -6   4        0.71        0.26      1.36 o 
   4  -6   4       15.45       18.33      3.64 o 
   5  -6   4        8.14       10.48      3.03 o 
   6  -6   4        1.69        1.97      2.37 o 
 -12  -5   4        7.03        9.43      3.11 o 
 -11  -5   4        2.95        1.14      1.62 o 
 -10  -5   4        5.26        2.89      1.93 o 
  -9  -5   4       20.29       22.32      3.86 o 
  -8  -5   4       42.08       38.15      4.21 o 
  -7  -5   4       43.75       37.09      3.99 o 
  -6  -5   4       10.33        9.16      2.32 o 
  -5  -5   4       39.31       33.19      3.55 o 
  -4  -5   4       20.58       17.67      2.85 o 
  -3  -5   4       43.15       39.00      5.90 o 
  -2  -5   4       72.67       73.62      5.09 o 
  -1  -5   4       12.91       13.41      2.35 o 
   0  -5   4       25.52       28.76      3.38 o 
   1  -5   4       29.02       34.33      3.60 o 
   2  -5   4       45.72       44.15      4.12 o 
   3  -5   4       10.31       10.35      2.63 o 
   4  -5   4        2.66        4.21      1.80 o 
   5  -5   4        8.74       10.70      2.76 o 
   6  -5   4       15.79       16.49      3.29 o 
   7  -5   4        9.86       15.43      3.46 o 
   8  -5   4        1.49        0.75      1.84 o 
 -13  -4   4        1.53        2.32      1.75 o 
 -12  -4   4        2.50        2.89      1.80 o 
 -11  -4   4       11.02        7.89      2.37 o 
 -10  -4   4       44.69       36.87      3.90 o 
  -9  -4   4       92.95       71.77      5.31 o 
  -8  -4   4       57.10       46.61      4.21 o 
  -7  -4   4       49.18       45.77      4.03 o 
  -6  -4   4       19.06       15.92      2.72 o 
  -5  -4   4       30.42       29.11      2.98 o 
  -4  -4   4      118.67       94.85     13.00 o 
  -3  -4   4       36.24       30.20      5.90 o 
  -2  -4   4        2.45        2.41      0.79 o 
  -1  -4   4       55.61       44.76      5.83 o 
   0  -4   4       47.19       46.18      6.58 o 
   1  -4   4       64.12       61.87      4.21 o 
   2  -4   4        7.75        9.78      2.19 o 
   3  -4   4       42.61       39.37      3.60 o 
   4  -4   4       92.00       90.41      5.48 o 
   5  -4   4       13.69       11.53      2.63 o 
   6  -4   4        8.07        7.10      2.15 o 
   7  -4   4       21.26       20.30      3.46 o 
   8  -4   4       30.93       27.71      4.12 o 
   9  -4   4       20.20       18.42      3.68 o 
  10  -4   4       12.44       17.06      3.95 o 
 -15  -3   4       11.87       12.50      3.16 o 
 -14  -3   4        2.61        3.51      1.89 o 
 -13  -3   4       27.97       23.11      3.81 o 
 -12  -3   4       20.06       19.38      3.33 o 
 -11  -3   4       11.21        9.73      2.37 o 
 -10  -3   4      365.78      268.86      9.69 o 
  -9  -3   4      108.71       92.78      5.48 o 
  -8  -3   4       33.06       26.57      2.89 o 
  -7  -3   4       79.35       68.75      4.38 o 
  -6  -3   4        6.64        4.52      1.40 o 
  -5  -3   4       31.82       29.73      2.67 o 
  -4  -3   4      114.27      115.39     12.85 o 
  -3  -3   4       14.22       13.85      1.39 o 
  -2  -3   4       66.94       56.26      5.06 o 
  -1  -3   4      195.92      190.61     16.20 o 
   0  -3   4       73.55       64.57      3.70 o 
   1  -3   4      285.17      237.00     28.13 o 
   2  -3   4       67.89       68.40      4.12 o 
   3  -3   4       52.88       49.55      3.64 o 
   4  -3   4        4.38        6.27      1.75 o 
   5  -3   4      148.66      137.06      6.49 o 
   6  -3   4       93.23      102.12      5.88 o 
   7  -3   4       77.05       72.61      5.26 o 
   8  -3   4       32.12       36.35      3.99 o 
   9  -3   4        7.99       10.79      2.89 o 
  10  -3   4       18.27       15.92      3.42 o 
  11  -3   4        1.94        6.53      2.94 o 
 -14  -2   4       11.46       11.97      2.76 o 
 -13  -2   4       10.33        7.12      1.51 o 
 -12  -2   4       33.15       14.08      7.54 o 
 -11  -2   4       80.12       76.18      9.51 o 
 -10  -2   4      260.77      243.73     42.44 o 
  -9  -2   4       31.17       25.39      3.92 o 
  -8  -2   4        7.82       10.72      1.75 o 
  -7  -2   4      215.61      244.52     28.26 o 
  -6  -2   4        3.31        2.67      0.60 o 
  -5  -2   4      449.81      484.06     50.25 o 
  -4  -2   4      640.85      705.27     28.97 o 
  -3  -2   4      227.90      209.54      6.42 o 
  -2  -2   4      485.98      485.43      8.42 o 
  -1  -2   4      395.64      344.79     52.26 o 
   0  -2   4      724.01      735.97      6.84 o 
   1  -2   4     2719.98     2825.30     53.64 o 
   2  -2   4      232.68      238.59      3.48 o 
   3  -2   4      146.63      133.44      7.37 o 
   4  -2   4       89.78       96.42      4.87 o 
   5  -2   4        1.62        0.88      0.96 o 
   6  -2   4       58.27       54.37      4.12 o 
   7  -2   4        3.26        4.25      1.67 o 
   8  -2   4        2.91        2.32      1.53 o 
   9  -2   4       25.29       26.35      3.86 o 
  10  -2   4       17.64       18.72      3.64 o 
  11  -2   4       12.33       13.02      3.33 o 
  12  -2   4        6.70        7.06      2.98 o 
 -16  -1   4       16.67       21.00      4.08 o 
 -15  -1   4        4.79        6.18      2.37 o 
 -14  -1   4       16.39       21.40      3.55 o 
 -13  -1   4       83.33       72.48      7.87 o 
 -12  -1   4       39.25       34.46      5.33 o 
 -11  -1   4       11.79       11.74      3.57 o 
 -10  -1   4       64.64       61.01      2.85 o 
  -9  -1   4       68.18       52.35      3.55 o 
  -8  -1   4       61.27       70.62      7.15 o 
  -7  -1   4      594.85      631.60     67.85 o 
  -6  -1   4      757.82      826.27     64.10 o 
  -5  -1   4      142.68      137.09     13.57 o 
  -4  -1   4      224.55      279.18     25.21 o 
  -3  -1   4      153.70      174.22      8.44 o 
  -2  -1   4     1045.40     1081.03     42.31 o 
  -1  -1   4     2350.97     2527.16     17.45 o 
   0  -1   4      553.97      636.01     27.29 o 
   1  -1   4      269.40      294.02      9.65 o 
   2  -1   4      702.62      836.99     23.52 o 
   3  -1   4      585.47      710.74     32.56 o 
   4  -1   4      158.99      202.66      3.38 o 
   5  -1   4      127.04      108.91      5.17 o 
   6  -1   4      193.01      177.66      6.93 o 
   7  -1   4      226.26      227.12      8.37 o 
   8  -1   4       26.37       24.33      3.51 o 
   9  -1   4       67.17       64.89      5.17 o 
  10  -1   4       44.98       42.97      4.38 o 
  11  -1   4       29.04       31.88      4.56 o 
  12  -1   4        7.81       11.31      3.42 o 
 -16   0   4        8.47        9.56      3.33 o 
 -15   0   4       23.32       25.39      4.12 o 
 -14   0   4        1.27        0.18      1.40 o 
 -13   0   4        0.00        0.92      1.18 o 
 -12   0   4       93.32       79.97      4.84 o 
 -11   0   4        0.28        0.49      0.43 o 
 -10   0   4      115.02      105.89      3.56 o 
  -9   0   4       75.56       80.60      3.44 o 
  -8   0   4      196.56      210.62      6.00 o 
  -7   0   4     1667.04     1877.69     70.74 o 
  -6   0   4       32.82       32.14      3.03 o 
  -5   0   4     1047.22     1013.17    192.85 o 
  -4   0   4      171.69      201.74      2.09 o 
  -3   0   4     1318.85     1385.62     43.28 o 
  -2   0   4      201.36      199.64     12.36 o 
  -1   0   4      515.68      537.57     24.95 o 
   0   0   4        0.92        0.79      0.32 o 
   1   0   4      375.55      358.79      6.36 o 
   2   0   4      106.59      112.26      3.46 o 
   3   0   4      482.99      512.67     18.59 o 
   4   0   4       25.83       19.80      2.28 o 
   5   0   4       26.36       25.11      1.95 o 
   6   0   4       15.29       14.94      2.17 o 
   7   0   4       85.15       90.54      5.17 o 
   8   0   4       39.95       44.72      3.99 o 
   9   0   4      200.73      176.83      8.11 o 
  10   0   4       11.72       12.32      2.76 o 
  11   0   4        0.08        1.14      1.49 o 
  12   0   4        0.03        1.27      1.53 o 
  13   0   4        8.68        9.30      3.20 o 
 -16   1   4       16.76       13.81      3.90 o 
 -15   1   4        4.81        6.54      1.72 o 
 -14   1   4       16.00       16.65      2.37 o 
 -13   1   4       84.34       83.65      4.06 o 
 -12   1   4       40.66       40.33      2.74 o 
 -11   1   4       11.26       10.10      2.39 o 
 -10   1   4       65.23       68.23      3.67 o 
  -9   1   4       68.07       67.27      2.21 o 
  -8   1   4       57.84       74.65      2.19 o 
  -7   1   4      590.53      660.07      6.07 o 
  -6   1   4      764.38      859.38     10.73 o 
  -5   1   4      145.12      140.04      3.49 o 
  -4   1   4      221.32      272.89      9.27 o 
  -3   1   4      155.97      184.72      4.65 o 
  -2   1   4     1059.73     1171.02     11.79 o 
  -1   1   4     2374.63     2689.54     76.80 o 
   0   1   4      563.89      640.79     37.47 o 
   1   1   4      276.99      278.35     30.36 o 
   2   1   4      700.72      745.56     70.90 o 
   3   1   4      588.74      629.34     66.47 o 
   4   1   4      160.07      170.32     32.91 o 
   5   1   4      125.03      109.22      4.95 o 
   6   1   4      193.54      160.78     31.48 o 
   7   1   4      225.54      193.97     19.49 o 
   8   1   4       25.83       22.31      2.15 o 
   9   1   4       66.13       64.28      4.91 o 
  10   1   4       44.26       42.66      4.30 o 
  11   1   4       29.45       27.45      4.21 o 
  12   1   4        7.47       13.20      3.29 o 
 -15   2   4       26.47       33.47      3.47 o 
 -14   2   4       11.13       15.76      2.40 o 
 -13   2   4       10.12       11.05      1.92 o 
 -12   2   4       33.10       28.83      2.54 o 
 -11   2   4       81.84       92.43      4.03 o 
 -10   2   4      258.91      259.37      6.34 o 
  -9   2   4       32.05       30.03      1.60 o 
  -8   2   4        7.75       10.14      1.25 o 
  -7   2   4      213.85      274.16      9.44 o 
  -6   2   4        3.34        3.64      0.56 o 
  -5   2   4      447.93      494.45     11.45 o 
  -4   2   4      625.23      749.71     10.30 o 
  -3   2   4      227.67      227.47      5.74 o 
  -2   2   4      482.44      545.13     31.83 o 
  -1   2   4      397.52      451.07     20.22 o 
   0   2   4      720.30      827.68     53.56 o 
   1   2   4     2726.72     3158.90    210.97 o 
   2   2   4      228.30      253.52     20.97 o 
   3   2   4      147.23      150.68     15.73 o 
   4   2   4       88.33       94.10      8.79 o 
   5   2   4        1.61        1.21      0.52 o 
   6   2   4       57.02       57.11      3.29 o 
   7   2   4        3.07        3.09      0.81 o 
   8   2   4        3.62        2.90      0.81 o 
   9   2   4       25.73       23.67      2.38 o 
  10   2   4       18.10       23.11      3.73 o 
  11   2   4       12.62       13.20      3.24 o 
  12   2   4        6.69        4.38      2.28 o 
 -15   3   4       11.98       14.78      2.62 o 
 -14   3   4        2.58        4.25      1.61 o 
 -13   3   4       28.24       27.23      2.99 o 
 -12   3   4       19.02       25.68      2.77 o 
 -11   3   4       10.67       12.82      2.21 o 
 -10   3   4      367.88      387.65      8.31 o 
  -9   3   4      107.64      114.15     10.59 o 
  -8   3   4       33.98       32.01      2.25 o 
  -7   3   4       80.01       88.24      5.02 o 
  -6   3   4        7.11        6.26      0.78 o 
  -5   3   4       31.00       33.24      1.39 o 
  -4   3   4      113.43      134.91      4.95 o 
  -3   3   4       14.59       16.31      1.97 o 
  -2   3   4       70.06       75.01      2.18 o 
  -1   3   4      201.66      239.54     17.07 o 
   0   3   4       69.09       71.38      3.10 o 
   1   3   4      285.38      283.94     23.01 o 
   2   3   4       67.79       70.37      7.78 o 
   3   3   4       52.59       53.54      4.00 o 
   4   3   4        3.81        6.15      1.38 o 
   5   3   4      144.38      136.89     10.19 o 
   6   3   4       92.67      103.17      9.96 o 
   7   3   4       79.52       73.80      6.33 o 
   8   3   4       31.84       29.18      2.45 o 
   9   3   4        7.93        9.10      1.47 o 
  10   3   4       18.37       21.53      2.12 o 
  11   3   4        2.01        4.21      2.28 o 
 -13   4   4        1.45        1.97      1.27 o 
 -12   4   4        2.42        4.06      1.49 o 
 -11   4   4       11.26       10.56      1.92 o 
 -10   4   4       43.98       49.87      3.24 o 
  -9   4   4       95.38       98.17      4.36 o 
  -8   4   4       58.46       62.68      3.36 o 
  -7   4   4       48.59       51.38      2.96 o 
  -6   4   4       19.15       22.86      1.66 o 
  -5   4   4       31.73       34.15      1.57 o 
  -4   4   4      115.96      104.04      4.95 o 
  -3   4   4       37.20       32.49      2.94 o 
  -2   4   4        2.95        3.20      0.84 o 
  -1   4   4       56.05       55.93      5.50 o 
   0   4   4       47.05       51.97      5.00 o 
   1   4   4       66.08       63.28     10.98 o 
   2   4   4        8.65        8.93      1.24 o 
   3   4   4       41.90       42.44      3.82 o 
   4   4   4       90.99       86.64      8.49 o 
   5   4   4       13.29       14.18      2.27 o 
   6   4   4        7.83        8.36      1.24 o 
   7   4   4       21.60       18.98      1.86 o 
   8   4   4       31.30       30.57      4.06 o 
   9   4   4       20.80       21.08      2.16 o 
  10   4   4       12.51       18.90      2.19 o 
 -12   5   4        6.87        8.71      2.41 o 
 -11   5   4        2.72        4.00      1.40 o 
 -10   5   4        5.20        4.12      1.27 o 
  -9   5   4       20.34       25.10      2.79 o 
  -8   5   4       41.51       44.37      3.46 o 
  -7   5   4       43.96       44.23      3.18 o 
  -6   5   4       10.11       12.35      1.53 o 
  -5   5   4       38.99       42.87      2.30 o 
  -4   5   4       20.68       20.59      2.13 o 
  -3   5   4       43.22       42.35      3.77 o 
  -2   5   4       72.77       76.29      5.00 o 
  -1   5   4       12.18       12.98      2.67 o 
   0   5   4       26.79       29.51      3.38 o 
   1   5   4       29.70       31.57      3.51 o 
   2   5   4       45.38       40.60      3.99 o 
   3   5   4        9.97       11.20      1.75 o 
   4   5   4        2.40        1.31      0.89 o 
   5   5   4        8.51       10.11      1.80 o 
   6   5   4       15.39       16.92      2.43 o 
   7   5   4       10.32       10.57      3.13 o 
   8   5   4        1.47        3.60      1.57 o 
  -9   6   4        3.89        7.21      1.77 o 
  -8   6   4       11.74       16.15      2.45 o 
  -7   6   4       11.40       12.11      2.03 o 
  -6   6   4        3.82        4.17      1.12 o 
  -5   6   4        6.74        8.70      1.40 o 
  -4   6   4       12.81       17.23      1.90 o 
  -2   6   4       21.86       21.53      3.46 o 
  -1   6   4       22.51       24.77      3.73 o 
   0   6   4        1.06        2.15      1.71 o 
   1   6   4        7.87        9.73      2.67 o 
   2   6   4        5.20        5.52      2.28 o 
   3   6   4        0.70        0.48      1.49 o 
   4   6   4       15.21       17.49      3.64 o 
   5   6   4        8.19        7.98      2.85 o 
   6   6   4        1.69        3.90      2.32 o 
  -4   7   4        3.78        5.38      1.34 o 
  -3   7   4        1.30        1.45      0.92 o 
  -1   7   4        3.70        5.52      2.54 o 
   0   7   4        7.62        8.24      2.81 o 
   1   7   4        4.51        3.99      2.41 o 
  -2  -7   5        0.75        0.00      1.93 o 
  -1  -7   5        0.72        1.58      2.15 o 
  -9  -6   5        2.54       -0.88      1.71 o 
  -8  -6   5        6.73        7.15      2.81 o 
  -7  -6   5        6.51        5.39      2.24 o 
  -6  -6   5        2.97        4.03      1.89 o 
  -5  -6   5        6.14        5.96      2.15 o 
  -4  -6   5        4.07        4.34      1.93 o 
  -3  -6   5       15.43       17.76      3.46 o 
  -2  -6   5       16.18       18.50      3.42 o 
  -1  -6   5        1.40        3.46      1.93 o 
   0  -6   5        5.91        5.13      2.19 o 
   1  -6   5       16.57       18.59      3.55 o 
   2  -6   5        6.17        7.41      2.67 o 
   3  -6   5        6.32        7.76      2.63 o 
   4  -6   5        5.60        5.00      2.54 o 
   5  -6   5        1.82        0.53      1.93 o 
 -12  -5   5        5.27        6.31      2.46 o 
 -11  -5   5        6.55        0.88      1.75 o 
 -10  -5   5        8.46        4.03      2.19 o 
  -9  -5   5       10.48       11.71      3.07 o 
  -8  -5   5       54.66       41.30      4.34 o 
  -7  -5   5       10.79        9.43      2.46 o 
  -6  -5   5       12.77       10.00      2.46 o 
  -5  -5   5        8.47        7.94      2.24 o 
  -4  -5   5       46.40       39.29      4.36 o 
  -3  -5   5      148.02      130.04      9.23 o 
  -2  -5   5       18.12       16.56      2.85 o 
  -1  -5   5       13.91       13.50      2.81 o 
   0  -5   5        1.48        2.46      1.40 o 
   1  -5   5       13.40       14.91      2.89 o 
   2  -5   5        2.52        2.81      1.67 o 
   3  -5   5        2.54        2.28      1.58 o 
   4  -5   5       21.03       23.85      3.73 o 
   5  -5   5       14.19       16.14      3.38 o 
   6  -5   5       11.55       12.80      3.11 o 
   7  -5   5       14.95       17.58      3.81 o 
   8  -5   5        2.85        3.20      2.63 o 
 -14  -4   5        4.66        5.48      2.50 o 
 -13  -4   5        0.23        1.14      1.75 o 
 -12  -4   5        9.72        7.89      2.37 o 
 -11  -4   5        5.11        3.77      1.75 o 
 -10  -4   5       44.16       35.12      3.86 o 
  -9  -4   5       16.50       15.74      3.07 o 
  -8  -4   5       15.96       14.47      2.81 o 
  -7  -4   5        7.50        5.17      1.89 o 
  -6  -4   5       34.68       31.39      3.24 o 
  -5  -4   5       90.04       67.74      4.47 o 
  -4  -4   5       32.72       28.33      2.09 o 
  -3  -4   5       43.45       43.76      4.25 o 
  -2  -4   5      102.17       92.65      5.31 o 
  -1  -4   5      204.44      165.03     17.28 o 
   0  -4   5       57.45       60.68      4.34 o 
   1  -4   5       51.28       46.30      3.86 o 
   2  -4   5      139.54      129.17      6.49 o 
   3  -4   5       68.26       64.67      4.78 o 
   4  -4   5       20.20       21.00      3.24 o 
   5  -4   5        9.33       16.05      3.03 o 
   6  -4   5        7.63        6.09      2.15 o 
   7  -4   5       28.97       28.06      4.08 o 
   8  -4   5       15.70       17.80      3.68 o 
   9  -4   5       27.63       34.29      5.00 o 
 -15  -3   5        2.28        2.94      2.02 o 
 -14  -3   5       15.51       12.85      3.07 o 
 -13  -3   5        8.13        9.56      2.67 o 
 -12  -3   5       21.37       17.01      3.20 o 
 -11  -3   5       47.44       38.01      3.86 o 
 -10  -3   5       15.46       10.65      2.46 o 
  -9  -3   5        9.43        8.42      2.10 o 
  -8  -3   5      147.15      117.02      5.96 o 
  -7  -3   5      100.71       79.49      4.78 o 
  -6  -3   5       27.49       24.20      2.59 o 
  -5  -3   5       42.16       38.07      2.20 o 
  -4  -3   5       54.09       48.38      4.30 o 
  -3  -3   5       45.68       36.63      2.05 o 
  -2  -3   5       22.58       12.28      7.83 o 
  -1  -3   5      582.32      550.39     35.23 o 
   0  -3   5      418.07      410.65     25.32 o 
   1  -3   5       79.47       71.30      4.65 o 
   2  -3   5      205.06      194.15      7.23 o 
   3  -3   5        5.20        5.00      1.62 o 
   4  -3   5       64.30       57.13      4.34 o 
   5  -3   5       58.42       57.96      4.52 o 
   6  -3   5       45.37       45.51      4.21 o 
   7  -3   5       21.38       21.53      3.51 o 
   8  -3   5        4.85        4.60      2.02 o 
   9  -3   5        4.26        5.92      2.41 o 
  10  -3   5       23.78       23.98      4.34 o 
  11  -3   5       25.81       33.80      5.17 o 
 -15  -2   5        4.39        3.33      1.89 o 
 -14  -2   5       10.56        7.63      2.37 o 
 -13  -2   5       10.98       12.01      2.63 o 
 -12  -2   5      157.04      113.30      6.36 o 
 -11  -2   5      223.87      188.89      7.85 o 
 -10  -2   5      436.70      411.62     55.07 o 
  -9  -2   5      133.38      116.80     16.11 o 
  -8  -2   5       77.04       77.03      9.60 o 
  -7  -2   5       44.50       41.10      4.10 o 
  -6  -2   5      304.04      323.36     30.63 o 
  -5  -2   5      132.88      124.97      6.42 o 
  -4  -2   5      107.49      115.40      5.90 o 
  -3  -2   5      280.85      292.74      6.73 o 
  -2  -2   5     1303.81     1428.61     10.73 o 
  -1  -2   5      715.39      745.68      7.54 o 
   0  -2   5     1168.35     1221.16     13.99 o 
   1  -2   5      172.98      162.60      3.32 o 
   2  -2   5       70.37       68.13      2.08 o 
   3  -2   5       23.65       21.97      2.41 o 
   4  -2   5       29.91       26.61      2.76 o 
   5  -2   5       13.04       10.87      2.37 o 
   6  -2   5       14.53        9.95      2.41 o 
   7  -2   5        2.06        3.77      1.62 o 
   8  -2   5       78.56       81.25      5.83 o 
   9  -2   5       27.60       25.21      3.99 o 
  10  -2   5        1.43        2.54      1.84 o 
  11  -2   5        9.08        6.31      2.98 o 
 -16  -1   5        7.64       12.89      3.42 o 
 -15  -1   5       24.37       27.36      3.95 o 
 -14  -1   5       32.02       29.47      4.60 o 
 -13  -1   5       27.64       27.93      2.98 o 
 -12  -1   5       40.23       31.90      2.28 o 
 -11  -1   5       95.27       36.43     37.12 o 
 -10  -1   5      215.78      215.78     27.75 o 
  -9  -1   5      189.68      178.82     19.53 o 
  -8  -1   5      125.71      122.73     10.08 o 
  -7  -1   5      222.25      248.29     19.03 o 
  -6  -1   5       31.10       30.05      3.66 o 
  -5  -1   5      155.11      183.98     18.28 o 
  -4  -1   5      210.17      235.60      9.29 o 
  -3  -1   5       60.37       62.13      3.22 o 
  -2  -1   5      487.21      523.81     19.31 o 
  -1  -1   5     1435.17     1492.80     14.38 o 
   0  -1   5     1191.25     1320.70     58.84 o 
   1  -1   5      430.49      474.98     13.18 o 
   2  -1   5      274.80      314.01     13.68 o 
   3  -1   5       67.57       72.53      4.60 o 
   4  -1   5      106.16      111.29      3.42 o 
   5  -1   5       17.85       16.53      2.50 o 
   6  -1   5       98.73       89.44      5.17 o 
   7  -1   5      135.75      136.75      6.84 o 
   8  -1   5       91.43       85.67      5.70 o 
   9  -1   5       74.51       76.20      5.70 o 
  10  -1   5       35.98       33.41      4.17 o 
  11  -1   5        4.21        7.76      2.67 o 
  12  -1   5        1.26        1.45      2.02 o 
 -16   0   5       10.75       13.50      3.42 o 
 -15   0   5       15.24       21.75      3.81 o 
 -14   0   5        6.55        9.51      2.54 o 
 -13   0   5        6.54        8.58      1.55 o 
 -12   0   5       15.64       18.38      1.57 o 
 -11   0   5       67.81       66.20      6.96 o 
 -10   0   5       26.57       26.66      1.63 o 
  -9   0   5       84.29       86.71      3.70 o 
  -8   0   5       18.73       16.56      1.80 o 
  -7   0   5       22.29       25.08      1.99 o 
  -6   0   5      408.08      486.55     16.40 o 
  -5   0   5        3.96        2.92      0.48 o 
  -4   0   5      118.75      113.74      2.35 o 
  -3   0   5      344.89      365.53     13.37 o 
  -2   0   5        2.40        3.87      0.58 o 
  -1   0   5       25.92       29.16      3.40 o 
   0   0   5      336.95      369.77     10.85 o 
   1   0   5      184.84      205.63      5.31 o 
   2   0   5      107.07       94.25      2.60 o 
   3   0   5      289.64      311.97      4.94 o 
   4   0   5       40.64       35.71      2.21 o 
   5   0   5       11.55        9.49      1.19 o 
   6   0   5        5.28        4.25      1.40 o 
   7   0   5       46.48       41.92      3.77 o 
   8   0   5      778.77      781.06     16.71 o 
   9   0   5      122.38      114.92      6.84 o 
  10   0   5        7.10        6.09      2.10 o 
  11   0   5        0.90        0.48      1.49 o 
  12   0   5       16.95       16.40      3.73 o 
 -16   1   5        7.59        9.00      2.26 o 
 -15   1   5       24.30       25.85      2.92 o 
 -14   1   5       33.13       37.24      2.88 o 
 -13   1   5       29.08       28.04      2.43 o 
 -12   1   5       41.41       40.35      2.70 o 
 -11   1   5       95.11       89.16      3.46 o 
 -10   1   5      217.34      231.08     12.36 o 
  -9   1   5      191.39      198.24      4.24 o 
  -8   1   5      126.21      134.32      2.98 o 
  -7   1   5      229.31      266.10      3.95 o 
  -6   1   5       32.77       29.44      1.12 o 
  -5   1   5      151.97      178.33      6.41 o 
  -4   1   5      208.91      236.72      5.88 o 
  -3   1   5       56.86       65.55      3.11 o 
  -2   1   5      492.40      538.39      7.04 o 
  -1   1   5     1418.77     1555.74     20.61 o 
   0   1   5     1200.85     1309.82     43.41 o 
   1   1   5      433.92      450.74     20.61 o 
   2   1   5      276.50      294.45     17.82 o 
   3   1   5       66.13       58.50      2.32 o 
   4   1   5      107.12       85.56     12.10 o 
   5   1   5       17.66        7.07      6.45 o 
   6   1   5       96.12       89.80      5.35 o 
   7   1   5      134.14      124.77      4.16 o 
   8   1   5       90.98       82.91      5.52 o 
   9   1   5       72.63       74.36      5.52 o 
  10   1   5       35.79       37.49      4.21 o 
  11   1   5        4.20        3.64      2.10 o 
  12   1   5        1.24        0.88      1.71 o 
 -16   2   5       34.34       41.55      3.76 o 
 -15   2   5        4.61        7.44      1.88 o 
 -14   2   5       10.22       12.57      2.22 o 
 -13   2   5       10.88       10.57      1.88 o 
 -12   2   5      158.14      149.66      5.29 o 
 -11   2   5      222.50      237.07      8.26 o 
 -10   2   5      428.44      446.37     11.31 o 
  -9   2   5      133.36      131.19      3.59 o 
  -8   2   5       75.51       80.14      5.40 o 
  -7   2   5       44.36       43.03      2.01 o 
  -6   2   5      299.59      322.98     10.83 o 
  -5   2   5      128.93      128.52      3.38 o 
  -4   2   5      113.62      141.84      4.91 o 
  -3   2   5      289.16      340.42      7.63 o 
  -2   2   5     1307.26     1671.30    118.80 o 
  -1   2   5      712.65      836.19     41.15 o 
   0   2   5     1163.55     1328.15     72.16 o 
   1   2   5      179.38      182.31      8.04 o 
   2   2   5       73.54       75.63      5.86 o 
   3   2   5       23.34       26.97      2.28 o 
   4   2   5       29.02       28.86      3.18 o 
   5   2   5       13.28       11.66      1.27 o 
   6   2   5       15.30       13.59      1.76 o 
   7   2   5        1.84        2.43      1.00 o 
   8   2   5       78.04       71.56      3.55 o 
   9   2   5       27.73       28.59      3.46 o 
  10   2   5        1.55        1.05      1.49 o 
  11   2   5        9.21        9.38      2.81 o 
 -15   3   5        2.15        3.28      1.57 o 
 -14   3   5       15.80       21.00      2.85 o 
 -13   3   5        7.59       10.58      2.01 o 
 -12   3   5       20.29       19.74      2.51 o 
 -11   3   5       47.62       51.79      3.24 o 
 -10   3   5       15.34       14.89      2.01 o 
  -9   3   5        8.91       11.15      1.73 o 
  -8   3   5      151.35      161.62      6.84 o 
  -7   3   5      101.87      105.34      3.67 o 
  -6   3   5       26.08       24.83      1.26 o 
  -5   3   5       41.77       47.48      3.24 o 
  -4   3   5       54.79       58.31      3.55 o 
  -3   3   5       45.31       45.17      1.66 o 
  -2   3   5       23.71       26.55      3.24 o 
  -1   3   5      570.77      635.44     34.26 o 
   0   3   5      419.67      473.70     25.11 o 
   1   3   5       81.13       90.70      4.74 o 
   2   3   5      205.29      213.32     14.59 o 
   3   3   5        4.54        4.68      0.84 o 
   4   3   5       64.46       64.40      4.09 o 
   5   3   5       58.38       60.27      7.10 o 
   6   3   5       47.30       50.14      3.97 o 
   7   3   5       21.88       22.31      2.12 o 
   8   3   5        4.89        3.01      0.92 o 
   9   3   5        4.44        4.56      1.15 o 
  10   3   5       24.96       27.60      3.04 o 
  11   3   5       25.57       34.99      5.09 o 
 -14   4   5        4.65        5.22      1.88 o 
 -13   4   5        0.23        1.66      1.25 o 
 -12   4   5        9.85       11.91      2.13 o 
 -11   4   5        4.84        4.83      1.42 o 
 -10   4   5       42.55       43.00      3.04 o 
  -9   4   5       16.89       17.56      2.20 o 
  -8   4   5       15.78       16.73      2.56 o 
  -7   4   5        7.71        8.89      1.27 o 
  -6   4   5       35.83       37.54      1.72 o 
  -5   4   5       90.07      101.72      5.04 o 
  -4   4   5       33.59       33.37      3.07 o 
  -3   4   5       45.32       52.18      3.81 o 
  -2   4   5      101.06       91.02      5.09 o 
  -1   4   5      203.12      183.14      7.23 o 
   0   4   5       56.21       47.40      3.90 o 
   1   4   5       53.94       55.42      7.52 o 
   2   4   5      139.14      128.64     19.01 o 
   3   4   5       66.97       68.22     12.50 o 
   4   4   5       19.57       20.91      5.79 o 
   5   4   5        9.67       10.54      2.78 o 
   6   4   5        7.38        7.77      1.27 o 
   7   4   5       28.73       32.44      2.20 o 
   8   4   5       15.97       18.48      2.04 o 
   9   4   5       27.58       31.81      2.65 o 
 -12   5   5        5.47        7.90      1.97 o 
 -11   5   5        6.50        9.39      2.28 o 
 -10   5   5        8.59       11.94      2.08 o 
  -9   5   5       10.29       13.90      2.22 o 
  -8   5   5       55.35       51.20      3.46 o 
  -7   5   5       10.82       11.68      1.53 o 
  -6   5   5       13.24       13.31      1.63 o 
  -5   5   5        8.62        7.74      1.09 o 
  -4   5   5       46.35       46.52      3.99 o 
  -3   5   5      146.46      138.73      6.71 o 
  -2   5   5       17.05       15.48      2.89 o 
  -1   5   5       13.04       13.59      2.89 o 
   0   5   5        1.36        0.75      1.32 o 
   1   5   5       13.45        9.69      2.59 o 
   2   5   5        2.44        1.89      1.53 o 
   3   5   5        2.68        3.68      1.84 o 
   4   5   5       21.50       18.42      3.55 o 
   5   5   5       14.37       13.68      3.33 o 
   6   5   5       11.84       12.15      3.20 o 
   7   5   5       15.01       14.47      3.73 o 
   8   5   5        2.78        2.63      2.24 o 
  -9   6   5        2.40        3.38      1.33 o 
  -8   6   5        6.71        7.16      1.73 o 
  -7   6   5        6.46        8.54      1.47 o 
  -6   6   5        3.00        4.48      1.09 o 
  -5   6   5        6.22        8.58      1.45 o 
  -4   6   5        3.78        4.30      1.97 o 
  -3   6   5       15.83       16.79      3.24 o 
  -2   6   5       16.39       20.30      3.55 o 
  -1   6   5        1.44        2.02      1.67 o 
   0   6   5        6.12        7.98      2.54 o 
   1   6   5       17.02       17.98      3.60 o 
   2   6   5        6.13        8.33      2.63 o 
   3   6   5        6.35        7.10      2.59 o 
   4   6   5        5.60        6.14      2.81 o 
   5   6   5        1.86        7.45      2.67 o 
  -3   7   5        2.22        3.55      1.97 o 
  -1   7   5        0.75        1.32      2.19 o 
  -9  -6   6       10.49       10.57      3.33 o 
  -8  -6   6        2.61        3.51      2.24 o 
  -7  -6   6        4.43        4.65      2.02 o 
  -6  -6   6        1.19        0.79      1.58 o 
  -5  -6   6        0.00        0.13      1.36 o 
  -4  -6   6       10.93       13.37      3.24 o 
  -3  -6   6        7.28        9.51      2.85 o 
  -2  -6   6       12.82       16.00      3.46 o 
  -1  -6   6        6.41        8.20      2.81 o 
   0  -6   6        7.27       10.79      2.89 o 
   1  -6   6       13.35       16.75      3.60 o 
   2  -6   6        1.46        0.31      1.53 o 
   3  -6   6        3.52        1.40      1.97 o 
   4  -6   6        0.25        1.10      2.19 o 
 -12  -5   6        0.17        2.67      2.06 o 
 -11  -5   6        3.12        4.17      2.28 o 
 -10  -5   6        8.45        9.69      2.81 o 
  -9  -5   6       34.35       28.15      4.21 o 
  -8  -5   6        7.24        6.36      2.24 o 
  -7  -5   6        5.72        3.38      1.84 o 
  -6  -5   6        2.03        2.02      1.45 o 
  -5  -5   6       15.24       15.41      2.10 o 
  -4  -5   6       50.28       45.95      2.94 o 
  -3  -5   6        4.41        3.48      1.07 o 
  -2  -5   6       19.43       19.29      3.29 o 
  -1  -5   6       37.33       34.73      3.81 o 
   0  -5   6       12.59       14.43      2.98 o 
   1  -5   6        9.62       11.66      2.81 o 
   2  -5   6        5.18        7.67      2.32 o 
   3  -5   6        7.28        7.94      2.50 o 
   4  -5   6       10.01       14.12      3.29 o 
   5  -5   6       12.55       17.19      3.60 o 
   6  -5   6        9.18       10.22      3.16 o 
   7  -5   6       14.69       17.76      4.12 o 
 -14  -4   6        6.06        5.22      2.28 o 
 -13  -4   6       18.07       15.35      3.51 o 
 -12  -4   6        1.46        1.01      1.14 o 
 -11  -4   6       15.42        9.38      2.63 o 
 -10  -4   6       21.28       22.27      3.60 o 
  -9  -4   6       26.93       22.49      3.51 o 
  -8  -4   6       11.34       10.57      2.50 o 
  -7  -4   6       26.04       23.28      3.29 o 
  -6  -4   6       64.42       49.46      3.99 o 
  -5  -4   6       11.66       11.12      1.64 o 
  -4  -4   6      179.29      162.42      9.93 o 
  -3  -4   6      211.18      186.74     22.49 o 
  -2  -4   6      171.16      149.43     12.17 o 
  -1  -4   6       39.66       36.63      3.42 o 
   0  -4   6        7.99        8.11      2.19 o 
   1  -4   6      178.91      174.59      7.67 o 
   2  -4   6       64.74       67.04      4.91 o 
   3  -4   6       18.82       16.18      3.03 o 
   4  -4   6        7.70        7.45      2.24 o 
   5  -4   6       16.29       14.16      3.07 o 
   6  -4   6       24.76       24.60      3.99 o 
   7  -4   6        9.06        9.16      2.89 o 
   8  -4   6        5.30        6.01      2.85 o 
   9  -4   6        3.45        6.66      2.76 o 
 -15  -3   6       13.94       14.16      3.46 o 
 -14  -3   6        7.34        3.99      1.97 o 
 -13  -3   6       21.98       15.08      3.07 o 
 -12  -3   6       25.89       18.06      3.29 o 
 -11  -3   6        3.37        3.46      1.49 o 
 -10  -3   6        8.43        6.93      2.06 o 
  -9  -3   6       93.85       73.44      5.00 o 
  -8  -3   6      172.07      150.21      6.88 o 
  -7  -3   6      176.14      146.05      6.53 o 
  -6  -3   6       56.20       50.51      3.73 o 
  -5  -3   6       13.54       11.04      2.02 o 
  -4  -3   6      106.23      104.94      3.58 o 
  -3  -3   6       10.77       12.31      1.42 o 
  -2  -3   6      106.25       84.62      4.74 o 
  -1  -3   6      365.18      329.13     14.95 o 
   0  -3   6      293.98      270.80     13.79 o 
   1  -3   6       44.55       47.88      3.77 o 
   2  -3   6       61.66       57.31      4.25 o 
   3  -3   6      114.75      102.69      5.74 o 
   4  -3   6       59.21       54.68      4.38 o 
   5  -3   6       30.65       32.66      3.68 o 
   6  -3   6        9.69        9.21      2.63 o 
   7  -3   6        8.07       12.45      3.07 o 
   8  -3   6        4.01        2.81      2.06 o 
   9  -3   6       11.82       11.36      3.16 o 
  10  -3   6       39.56       47.40      5.52 o 
 -16  -2   6       31.99       28.76      4.30 o 
 -15  -2   6        0.28        1.45      1.49 o 
 -14  -2   6        3.42        4.03      1.93 o 
 -13  -2   6       53.38       39.86      4.03 o 
 -12  -2   6       61.82       47.05      4.17 o 
 -11  -2   6       48.10       34.42      3.55 o 
 -10  -2   6      122.06       95.89      5.52 o 
  -9  -2   6      182.72      149.51      6.58 o 
  -8  -2   6       98.81       85.41      4.82 o 
  -7  -2   6      241.83      190.81      6.88 o 
  -6  -2   6      249.96      217.52      7.02 o 
  -5  -2   6       76.28       70.47      2.76 o 
  -4  -2   6       63.75       53.81      2.34 o 
  -3  -2   6       27.20       22.41      1.52 o 
  -2  -2   6       53.39       56.23      3.07 o 
  -1  -2   6      292.85      274.30      4.86 o 
   0  -2   6      123.94      115.64      5.09 o 
   1  -2   6       78.51       78.51      5.59 o 
   2  -2   6       57.40       60.91      4.56 o 
   3  -2   6        8.85        9.34      1.97 o 
   4  -2   6        7.77        7.80      1.89 o 
   5  -2   6       76.24       63.18      4.56 o 
   6  -2   6        9.70       13.50      2.85 o 
   7  -2   6       48.80       50.64      4.69 o 
   8  -2   6       94.70       85.45      6.18 o 
   9  -2   6        0.02        2.46      1.58 o 
  10  -2   6        2.24        3.11      2.15 o 
  11  -2   6       12.04        8.55      2.94 o 
 -14  -1   6       39.32       32.71      2.53 o 
 -13  -1   6        6.69        2.82      3.86 o 
 -12  -1   6      145.76      129.50     12.76 o 
 -11  -1   6       51.37       47.00      3.24 o 
 -10  -1   6       76.57       72.58      3.01 o 
  -9  -1   6       30.93       32.51      4.36 o 
  -8  -1   6      445.82      470.11     19.87 o 
  -7  -1   6      240.08      276.76      4.91 o 
  -6  -1   6       67.37       73.52      3.49 o 
  -5  -1   6      515.93      611.64     21.52 o 
  -4  -1   6      574.51      667.71      5.47 o 
  -3  -1   6       60.00       65.33      2.25 o 
  -2  -1   6       74.40       82.47      2.50 o 
  -1  -1   6      341.38      238.83     94.71 o 
   0  -1   6      162.52      172.63     13.39 o 
   1  -1   6      476.59      534.90     21.92 o 
   2  -1   6      216.43      251.02     18.22 o 
   3  -1   6      137.68      157.53     14.18 o 
   4  -1   6       77.90       72.91      4.43 o 
   5  -1   6       24.17       19.64      2.85 o 
   6  -1   6        3.63        3.38      1.53 o 
   7  -1   6       45.26       47.05      4.30 o 
   8  -1   6       68.89       66.95      5.31 o 
   9  -1   6       63.39       60.90      5.26 o 
  10  -1   6       18.94       14.91      3.24 o 
  11  -1   6        2.81        4.78      2.28 o 
 -16   0   6       50.85       47.40      5.09 o 
 -15   0   6        1.82        3.86      1.89 o 
 -14   0   6        0.79        1.33      0.92 o 
 -13   0   6       11.89       11.63      1.38 o 
 -12   0   6      134.21      132.05      5.60 o 
 -11   0   6        1.38        0.41      0.44 o 
 -10   0   6      109.96       93.42      9.63 o 
  -9   0   6       29.00       30.58      1.84 o 
  -8   0   6        2.52        2.31      0.53 o 
  -7   0   6      214.20      223.17      5.72 o 
  -6   0   6      248.25      253.79      3.36 o 
  -5   0   6      278.84      316.32      4.89 o 
  -4   0   6     1029.25     1152.70     55.53 o 
  -3   0   6       53.36       51.33      1.79 o 
  -2   0   6      121.05      124.34      8.90 o 
  -1   0   6        3.78        2.10      0.64 o 
   0   0   6       58.48       48.23      1.91 o 
   1   0   6      146.92      156.18      5.04 o 
   2   0   6      881.18      964.90      9.05 o 
   3   0   6      122.04      113.64      3.25 o 
   4   0   6       31.88       39.52      3.33 o 
   5   0   6       98.73       93.71      3.21 o 
   6   0   6        5.08        5.17      1.62 o 
   7   0   6      370.43      365.80     11.31 o 
   8   0   6      147.57      134.87      7.32 o 
   9   0   6       20.90       23.76      3.86 o 
  10   0   6        0.23       -0.18      1.23 o 
  11   0   6       12.66       14.47      3.51 o 
 -16   1   6        8.69       10.20      2.61 o 
 -15   1   6       29.13       33.38      3.00 o 
 -14   1   6       39.90       47.02      3.46 o 
 -13   1   6        6.50        6.89      1.47 o 
 -12   1   6      146.24      148.30      4.88 o 
 -11   1   6       51.73       56.78      2.34 o 
 -10   1   6       77.32       73.19      2.49 o 
  -9   1   6       29.42       33.73      1.65 o 
  -8   1   6      444.09      461.54      5.58 o 
  -7   1   6      238.23      256.34      9.82 o 
  -6   1   6       68.34       69.01      2.84 o 
  -5   1   6      515.36      641.28     10.57 o 
  -4   1   6      570.51      702.97     10.92 o 
  -3   1   6       56.00       66.74      4.10 o 
  -2   1   6       72.42       76.97      1.94 o 
  -1   1   6      332.97      359.58      4.59 o 
   0   1   6      159.72      165.22      3.40 o 
   1   1   6      477.35      502.13     10.59 o 
   2   1   6      213.73      232.19      7.65 o 
   3   1   6      135.32      136.82      5.68 o 
   4   1   6       77.73       66.93     17.19 o 
   5   1   6       23.78       15.49      6.53 o 
   6   1   6        3.33        3.48      0.96 o 
   7   1   6       45.78       49.46      4.21 o 
   8   1   6       68.40       66.69      5.17 o 
   9   1   6       62.53       58.14      5.04 o 
  10   1   6       19.73       16.97      3.46 o 
  11   1   6        3.03        2.72      2.02 o 
 -16   2   6       31.54       40.57      3.68 o 
 -15   2   6        0.22        1.23      1.22 o 
 -14   2   6        3.36        5.27      1.49 o 
 -13   2   6       53.24       59.69      3.53 o 
 -12   2   6       62.23       62.39      3.46 o 
 -11   2   6       45.90       49.20      2.91 o 
 -10   2   6      126.13      134.38      3.51 o 
  -9   2   6      185.12      195.17      4.05 o 
  -8   2   6       99.19      101.72      6.85 o 
  -7   2   6      238.11      263.73      6.03 o 
  -6   2   6      247.66      246.50      7.70 o 
  -5   2   6       80.55       77.39      3.95 o 
  -4   2   6       62.70       60.77      3.51 o 
  -3   2   6       25.93       24.25      2.37 o 
  -2   2   6       54.09       61.43      3.60 o 
  -1   2   6      298.59      301.99     17.74 o 
   0   2   6      128.87      125.73      8.13 o 
   1   2   6       80.49       85.72      4.51 o 
   2   2   6       54.39       55.45      3.27 o 
   3   2   6        8.29        8.35      1.25 o 
   4   2   6        7.49        8.63      1.35 o 
   5   2   6       75.60       68.65      3.12 o 
   6   2   6        8.53       10.95      1.64 o 
   7   2   6       49.82       51.03      3.00 o 
   8   2   6       94.89       79.75      9.27 o 
   9   2   6        0.01        0.88      1.45 o 
  10   2   6        2.15        3.38      1.75 o 
  11   2   6       12.13       19.42      4.21 o 
 -15   3   6       13.89       17.84      2.91 o 
 -14   3   6        7.53       10.84      2.15 o 
 -13   3   6       21.16       23.66      3.05 o 
 -12   3   6       26.18       28.12      2.66 o 
 -11   3   6        3.37        3.43      1.23 o 
 -10   3   6        8.57       11.65      2.94 o 
  -9   3   6       97.35       98.73      4.60 o 
  -8   3   6      176.13      187.25      5.58 o 
  -7   3   6      172.69      180.45      5.22 o 
  -6   3   6       56.43       56.63      1.94 o 
  -5   3   6       13.79       16.97      2.32 o 
  -4   3   6      104.55      118.25      5.31 o 
  -3   3   6        9.37       13.46      2.28 o 
  -2   3   6      104.22       80.68      4.56 o 
  -1   3   6      365.60      335.37      9.25 o 
   0   3   6      297.55      307.51     24.01 o 
   1   3   6       44.78       47.91      2.50 o 
   2   3   6       62.65       65.60      3.17 o 
   3   3   6      114.77      111.57      7.74 o 
   4   3   6       59.30       57.38      3.35 o 
   5   3   6       30.13       35.16      2.33 o 
   6   3   6       10.18       10.83      1.39 o 
   7   3   6        7.97        8.57      1.32 o 
   8   3   6        4.38        3.41      1.27 o 
   9   3   6       12.04       14.17      2.29 o 
  10   3   6       39.70       47.48      5.13 o 
 -14   4   6        6.08        5.01      1.76 o 
 -13   4   6       17.96       16.15      2.60 o 
 -12   4   6        1.65        3.36      1.39 o 
 -11   4   6       14.95       14.47      2.25 o 
 -10   4   6       22.10       25.37      2.68 o 
  -9   4   6       27.38       31.72      2.56 o 
  -8   4   6       11.42       12.77      1.55 o 
  -7   4   6       26.18       29.12      1.58 o 
  -6   4   6       64.23       62.97      2.25 o 
  -5   4   6       11.92       13.02      2.41 o 
  -4   4   6      178.46      212.12      7.76 o 
  -3   4   6      210.77      205.63      7.72 o 
  -2   4   6      170.35      153.37      6.84 o 
  -1   4   6       40.59       34.33      3.46 o 
   0   4   6        7.93        6.58      1.89 o 
   1   4   6      178.89      156.66      7.37 o 
   2   4   6       64.50       51.83      4.47 o 
   3   4   6       18.14       15.65      2.94 o 
   4   4   6        7.77        8.02      2.37 o 
   5   4   6       15.53       15.70      2.10 o 
   6   4   6       24.10       30.92      5.46 o 
   7   4   6        9.70       11.35      1.98 o 
   8   4   6        5.13        8.69      1.89 o 
   9   4   6        3.29        2.32      1.84 o 
 -12   5   6        0.17        1.73      1.15 o 
 -11   5   6        3.05        6.35      2.26 o 
 -10   5   6        8.34        9.18      1.91 o 
  -9   5   6       34.34       37.79      3.02 o 
  -8   5   6        7.01        9.28      1.48 o 
  -7   5   6        5.39        6.59      1.22 o 
  -6   5   6        2.17        1.95      0.69 o 
  -5   5   6       15.43       21.92      3.16 o 
  -4   5   6       49.26       56.69      4.78 o 
  -3   5   6        4.02        4.95      1.89 o 
  -2   5   6       20.51       23.98      3.46 o 
  -1   5   6       37.19       36.22      3.86 o 
   0   5   6       13.01       14.64      3.03 o 
   1   5   6        9.86       10.96      2.67 o 
   2   5   6        5.54        8.81      2.50 o 
   3   5   6        6.96        8.37      2.63 o 
   4   5   6       10.41       12.93      3.07 o 
   5   5   6       12.54       15.78      3.51 o 
   6   5   6        9.13        9.60      3.16 o 
   7   5   6       14.53       17.23      4.08 o 
  -9   6   6       10.65       12.43      2.32 o 
  -8   6   6        2.66        4.07      1.35 o 
  -7   6   6        4.36        6.47      1.32 o 
  -6   6   6        1.15        3.05      0.98 o 
  -5   6   6        0.01        0.55      0.69 o 
  -4   6   6       11.10       12.63      3.20 o 
  -3   6   6        7.44       10.65      2.76 o 
  -2   6   6       12.62       17.89      3.51 o 
  -1   6   6        6.59        7.50      2.59 o 
   0   6   6        7.38        7.72      2.50 o 
   1   6   6       13.31       16.66      3.60 o 
   2   6   6        1.44        3.16      1.97 o 
   3   6   6        3.49        2.81      2.24 o 
   4   6   6        0.27        1.27      2.24 o 
  -9  -6   7        3.06        1.75      2.02 o 
  -8  -6   7       11.16       10.17      3.07 o 
  -7  -6   7        6.30       10.39      2.94 o 
  -6  -6   7        3.30        2.50      1.80 o 
  -5  -6   7        6.82       10.83      2.67 o 
  -4  -6   7        4.85        6.45      2.46 o 
  -3  -6   7        7.43       10.00      2.89 o 
  -2  -6   7        3.13        4.95      2.50 o 
  -1  -6   7        1.92        3.16      2.10 o 
   0  -6   7       17.62       18.68      3.86 o 
   1  -6   7        2.60        3.29      2.24 o 
   2  -6   7       14.40       17.45      3.90 o 
   3  -6   7        1.15        1.45      2.32 o 
 -12  -5   7        1.91        3.73      2.15 o 
 -11  -5   7        4.10        4.95      2.63 o 
 -10  -5   7       18.60       14.43      3.38 o 
  -9  -5   7       19.00       17.89      3.60 o 
  -8  -5   7        2.33        4.65      1.93 o 
  -7  -5   7        6.93        8.16      2.28 o 
  -6  -5   7        1.06        0.88      1.14 o 
  -5  -5   7        5.73        7.23      1.62 o 
  -4  -5   7        4.79        6.76      1.52 o 
  -3  -5   7       15.59       14.73      7.96 o 
  -2  -5   7       11.67       13.37      2.98 o 
  -1  -5   7        8.02       10.79      2.85 o 
   0  -5   7       17.47       24.25      3.81 o 
   1  -5   7       29.12       32.53      4.34 o 
   2  -5   7        4.11        8.29      2.54 o 
   3  -5   7        8.82       10.92      2.89 o 
   4  -5   7       18.93       15.70      3.60 o 
   5  -5   7        8.18        6.62      2.85 o 
   6  -5   7        0.40       -1.18      1.75 o 
 -14  -4   7       11.19       12.28      3.46 o 
 -13  -4   7        4.52        2.41      1.71 o 
 -12  -4   7       21.08       17.45      3.51 o 
 -11  -4   7       66.41       48.54      4.82 o 
 -10  -4   7       34.06       29.33      4.08 o 
  -9  -4   7        3.51        5.52      2.02 o 
  -8  -4   7       63.65       46.83      4.30 o 
  -7  -4   7       37.65       38.58      3.77 o 
  -6  -4   7        1.42        1.93      0.93 o 
  -5  -4   7       70.34       61.13      3.20 o 
  -4  -4   7      105.96       84.02      4.58 o 
  -3  -4   7      152.13       91.95     40.32 o 
  -2  -4   7       16.92       15.96      1.89 o 
  -1  -4   7      117.02       95.23      5.79 o 
   0  -4   7       54.96       50.99      4.34 o 
   1  -4   7       49.21       53.84      4.60 o 
   2  -4   7        7.41       11.01      2.72 o 
   3  -4   7        2.84        3.73      1.89 o 
   4  -4   7        1.75        1.67      1.53 o 
   5  -4   7       21.11       21.62      3.77 o 
   6  -4   7       36.27       35.69      4.38 o 
   7  -4   7       12.14       12.76      3.51 o 
   8  -4   7        4.11        5.83      2.81 o 
 -15  -3   7       21.28       21.70      4.03 o 
 -14  -3   7       35.86       32.01      4.52 o 
 -13  -3   7        9.91       10.52      2.72 o 
 -12  -3   7        6.49        9.12      2.50 o 
 -11  -3   7       16.59       13.15      2.85 o 
 -10  -3   7      160.54      137.15      7.15 o 
  -9  -3   7       33.04       21.88      3.24 o 
  -8  -3   7       34.20       28.46      3.07 o 
  -7  -3   7      114.28       91.33      5.31 o 
  -6  -3   7        0.38        0.46      0.60 o 
  -5  -3   7       84.96       73.92      3.18 o 
  -4  -3   7        4.76        3.89      0.96 o 
  -3  -3   7      121.12      110.26      3.70 o 
  -2  -3   7      284.89      266.00      9.62 o 
  -1  -3   7       98.87       95.38      3.31 o 
   0  -3   7      155.53      147.55      4.01 o 
   1  -3   7       89.51       72.87      4.78 o 
   2  -3   7      133.05      123.69      6.40 o 
   3  -3   7       44.12       34.07      3.60 o 
   4  -3   7       65.62       57.61      4.74 o 
   5  -3   7       17.40       20.08      3.55 o 
   6  -3   7       14.39       12.45      2.89 o 
   7  -3   7        2.06        0.70      1.62 o 
   8  -3   7       17.62       13.77      3.46 o 
   9  -3   7       42.64       39.29      5.39 o 
 -16  -2   7        2.73        4.69      2.10 o 
 -15  -2   7        2.13        1.58      1.53 o 
 -14  -2   7       16.86       14.95      3.16 o 
 -13  -2   7       27.79       23.76      3.55 o 
 -12  -2   7       11.06        9.51      2.41 o 
 -11  -2   7        8.65        9.12      2.37 o 
 -10  -2   7       14.92       13.81      2.59 o 
  -9  -2   7       20.63       18.55      2.81 o 
  -8  -2   7       40.65       38.93      3.46 o 
  -7  -2   7      191.16      162.14      6.49 o 
  -6  -2   7       19.17       21.36      1.68 o 
  -5  -2   7      265.05      275.77      5.56 o 
  -4  -2   7       60.85       52.17      2.40 o 
  -3  -2   7       12.83       12.70      1.36 o 
  -2  -2   7       28.08       16.22      4.21 o 
  -1  -2   7      474.38      479.63     12.69 o 
   0  -2   7      148.64      150.56      6.88 o 
   1  -2   7      174.31      176.45      6.36 o 
   2  -2   7       45.08       45.86      3.60 o 
   3  -2   7        6.95        6.80      1.75 o 
   4  -2   7       37.78       35.51      3.46 o 
   5  -2   7        6.58        5.17      1.75 o 
   6  -2   7        4.07        5.66      1.97 o 
   7  -2   7       21.31       22.45      3.73 o 
   8  -2   7       19.19       18.55      3.68 o 
   9  -2   7        8.98       13.64      3.38 o 
  10  -2   7        6.32        7.59      3.07 o 
 -15  -1   7       32.26       28.72      3.55 o 
 -14  -1   7        9.72       10.35      2.59 o 
 -13  -1   7       22.87       21.88      3.24 o 
 -12  -1   7       41.84       35.82      3.64 o 
 -11  -1   7      265.86      271.35     23.08 o 
 -10  -1   7      277.15      270.76     29.57 o 
  -9  -1   7       73.36       78.99      7.17 o 
  -8  -1   7      195.03      212.24     10.84 o 
  -7  -1   7       99.05      100.33      5.05 o 
  -6  -1   7      131.47      157.90      8.46 o 
  -5  -1   7       25.63       25.38      1.06 o 
  -4  -1   7      195.22      210.79      4.33 o 
  -3  -1   7      484.12      507.41     15.85 o 
  -2  -1   7      495.36      523.85     21.42 o 
  -1  -1   7       31.93       26.39      8.77 o 
   0  -1   7       31.07       33.05      2.70 o 
   1  -1   7       18.33       17.37      1.36 o 
   2  -1   7       14.30       13.34      1.31 o 
   3  -1   7      157.55      162.68     10.57 o 
   4  -1   7       64.66       61.08      4.30 o 
   5  -1   7        1.14        1.93      1.18 o 
   6  -1   7        0.16        1.97      1.32 o 
   7  -1   7       28.54       30.03      4.03 o 
   8  -1   7      104.56       98.21      6.62 o 
   9  -1   7       46.19       43.10      4.65 o 
  10  -1   7        5.38        6.71      2.63 o 
 -16   0   7        3.48        6.71      2.72 o 
 -15   0   7        0.09        2.15      1.71 o 
 -14   0   7        0.19        1.21      0.75 o 
 -13   0   7        3.08        2.60      1.95 o 
 -12   0   7       32.05       33.91      1.89 o 
 -11   0   7      329.97      316.91     19.23 o 
 -10   0   7      217.90      223.31     18.63 o 
  -9   0   7       78.03       89.20      6.29 o 
  -8   0   7        1.22        3.33      0.62 o 
  -7   0   7       64.07       61.45      1.83 o 
  -6   0   7      347.41      385.87      5.11 o 
  -5   0   7      819.22      907.84     15.33 o 
  -4   0   7       67.42       78.69      4.67 o 
  -3   0   7      180.82      179.82      6.25 o 
  -2   0   7       25.00       19.85      2.56 o 
  -1   0   7      812.53      910.92     59.06 o 
   0   0   7       14.29       15.76      1.29 o 
   1   0   7      962.54      991.47     13.64 o 
   2   0   7      302.41      351.38     11.62 o 
   3   0   7      103.11      103.36      3.73 o 
   4   0   7       26.28       30.93      1.93 o 
   5   0   7       55.66       47.48      3.86 o 
   6   0   7      226.13      220.02      8.73 o 
   7   0   7        0.07       -0.44      1.23 o 
   8   0   7      141.54      133.90      7.59 o 
   9   0   7       19.24       14.03      3.16 o 
  10   0   7       11.13       10.13      2.85 o 
 -16   1   7        5.06       10.52      2.13 o 
 -15   1   7       32.32       35.96      2.89 o 
 -14   1   7        9.21       13.03      2.02 o 
 -13   1   7       22.15       26.87      2.27 o 
 -12   1   7       41.93       45.31      2.56 o 
 -11   1   7      265.97      286.06      6.26 o 
 -10   1   7      272.51      262.09      8.20 o 
  -9   1   7       69.31       69.79      5.56 o 
  -8   1   7      189.33      202.55      4.72 o 
  -7   1   7       97.84       92.49      2.53 o 
  -6   1   7      130.96      143.87      3.95 o 
  -5   1   7       25.79       30.30      2.59 o 
  -4   1   7      191.74      216.07      7.30 o 
  -3   1   7      493.94      513.16     17.85 o 
  -2   1   7      504.90      531.73     15.94 o 
  -1   1   7       32.35       37.95      1.70 o 
   0   1   7       31.14       33.20      2.39 o 
   1   1   7       19.56       17.33      1.36 o 
   2   1   7       13.66       13.11      1.43 o 
   3   1   7      156.00      150.45      6.38 o 
   4   1   7       63.47       45.29     13.66 o 
   5   1   7        1.14        1.62      0.77 o 
   6   1   7        0.17        1.00      0.77 o 
   7   1   7       27.77       27.58      3.33 o 
   8   1   7      103.19       98.92      6.45 o 
   9   1   7       46.91       44.11      4.60 o 
  10   1   7        5.80        8.81      2.85 o 
 -16   2   7        2.87        5.59      1.89 o 
 -15   2   7        2.09        2.35      1.26 o 
 -14   2   7       17.01       22.18      2.65 o 
 -13   2   7       28.21       30.49      2.58 o 
 -12   2   7       10.28       14.21      2.00 o 
 -11   2   7        7.70        8.35      1.20 o 
 -10   2   7       15.51       15.19      1.43 o 
  -9   2   7       20.87       23.96      1.59 o 
  -8   2   7       42.30       46.22      1.76 o 
  -7   2   7      193.08      191.00     11.43 o 
  -6   2   7       20.63       27.38      1.81 o 
  -5   2   7      267.19      314.50      8.33 o 
  -4   2   7       58.95       69.01      3.99 o 
  -3   2   7       12.49       10.52      1.97 o 
  -2   2   7       27.34       24.03      2.54 o 
  -1   2   7      472.87      494.74     12.17 o 
   0   2   7      150.68      155.22     12.01 o 
   1   2   7      176.80      171.75      9.01 o 
   2   2   7       44.32       42.93      2.28 o 
   3   2   7        6.81        6.04      1.16 o 
   4   2   7       39.12       40.52      2.42 o 
   5   2   7        5.88        4.72      1.21 o 
   6   2   7        4.20        5.36      1.64 o 
   7   2   7       22.29       21.93      2.40 o 
   8   2   7       18.97       20.87      3.55 o 
   9   2   7        9.12       13.29      3.16 o 
  10   2   7        6.44        9.38      2.89 o 
 -15   3   7       22.19       25.35      3.22 o 
 -14   3   7       35.71       39.45      3.66 o 
 -13   3   7        9.94        9.18      1.91 o 
 -12   3   7        6.38        7.66      1.67 o 
 -11   3   7       16.33       17.16      2.25 o 
 -10   3   7      157.19      160.57      5.36 o 
  -9   3   7       34.19       35.72      1.95 o 
  -8   3   7       34.43       32.19      1.62 o 
  -7   3   7      114.04      117.62      4.42 o 
  -6   3   7        0.43        1.45      1.01 o 
  -5   3   7       85.74       91.42      4.87 o 
  -4   3   7        5.42        9.43      2.02 o 
  -3   3   7      121.90      121.85      5.79 o 
  -2   3   7      283.76      266.93      8.55 o 
  -1   3   7      100.87      101.06      5.44 o 
   0   3   7      154.47      147.80      6.62 o 
   1   3   7       90.68       76.60      4.91 o 
   2   3   7      134.92      112.29      6.05 o 
   3   3   7       43.28       40.74      2.48 o 
   4   3   7       63.70       59.29      4.74 o 
   5   3   7       16.93       20.67      3.55 o 
   6   3   7       14.31       15.07      2.46 o 
   7   3   7        2.31        1.85      1.10 o 
   8   3   7       17.72       16.30      3.16 o 
   9   3   7       42.70       40.29      4.60 o 
 -14   4   7       11.31       15.34      2.64 o 
 -13   4   7        4.83        6.17      1.86 o 
 -12   4   7       20.58       22.26      2.85 o 
 -11   4   7       66.24       70.23      4.07 o 
 -10   4   7       34.62       37.99      2.96 o 
  -9   4   7        3.64        5.50      1.39 o 
  -8   4   7       63.93       59.99      2.33 o 
  -7   4   7       38.16       39.47      1.90 o 
  -6   4   7        1.80        1.01      1.14 o 
  -5   4   7       69.61       64.76      4.56 o 
  -4   4   7      104.59       94.97      5.52 o 
  -3   4   7      150.82      141.36      6.84 o 
  -2   4   7       16.29       13.29      2.67 o 
  -1   4   7      114.27      101.98      6.01 o 
   0   4   7       53.33       44.85      4.08 o 
   1   4   7       51.12       50.51      4.38 o 
   2   4   7        7.02        7.59      2.32 o 
   3   4   7        2.97        2.41      1.58 o 
   4   4   7        1.97        1.27      1.53 o 
   5   4   7       21.13       18.68      3.64 o 
   6   4   7       36.62       35.69      4.34 o 
   7   4   7       12.48       13.20      3.38 o 
   8   4   7        3.90        8.86      3.11 o 
 -12   5   7        1.87        3.73      1.49 o 
 -11   5   7        4.29        8.03      1.89 o 
 -10   5   7       18.02       18.55      2.65 o 
  -9   5   7       18.94       22.11      2.71 o 
  -8   5   7        2.36        2.21      0.87 o 
  -7   5   7        6.68        6.95      1.39 o 
  -6   5   7        1.08        1.18      0.66 o 
  -5   5   7        5.79        4.03      1.80 o 
  -4   5   7        5.01        5.26      2.10 o 
  -3   5   7       16.46       19.47      3.29 o 
  -2   5   7       12.24        8.68      2.46 o 
  -1   5   7        8.39        9.95      2.46 o 
   0   5   7       17.69       17.71      3.38 o 
   1   5   7       29.60       27.89      4.08 o 
   2   5   7        4.09        5.09      2.10 o 
   3   5   7        9.04        9.16      2.81 o 
   4   5   7       18.73       22.10      4.17 o 
   5   5   7        8.06        6.49      2.85 o 
   6   5   7        0.35        1.36      2.06 o 
  -9   6   7        3.12        3.12      1.44 o 
  -8   6   7       11.12       10.82      1.74 o 
  -7   6   7        6.42        9.06      1.56 o 
  -6   6   7        3.38        3.32      1.00 o 
  -4   6   7        4.87        5.83      2.41 o 
  -3   6   7        7.28       10.57      2.98 o 
  -2   6   7        3.17        3.03      2.06 o 
  -1   6   7        1.74        2.76      2.19 o 
   0   6   7       17.67       24.29      4.21 o 
   1   6   7        2.64        6.18      2.63 o 
   2   6   7       14.13       14.86      3.77 o 
   3   6   7        1.09       -0.18      2.10 o 
  -8  -6   8        5.05        2.10      2.24 o 
  -7  -6   8        4.50        4.74      2.41 o 
  -6  -6   8        8.79        8.94      2.76 o 
  -5  -6   8        2.25        2.06      2.15 o 
  -4  -6   8        2.03        3.77      2.50 o 
  -3  -6   8        3.63        3.77      2.28 o 
  -2  -6   8        0.60        5.17      2.50 o 
  -1  -6   8        4.67        7.72      3.03 o 
   0  -6   8        9.21       12.63      3.64 o 
   1  -6   8        4.34        4.52      2.76 o 
 -12  -5   8        7.84        7.19      2.89 o 
 -11  -5   8        1.34        2.94      2.15 o 
 -10  -5   8        2.24        3.73      1.97 o 
  -9  -5   8       15.27       15.61      3.46 o 
  -8  -5   8        2.64        4.60      2.06 o 
  -7  -5   8        0.70        0.61      1.32 o 
  -6  -5   8        0.18        1.78      1.01 o 
  -5  -5   8        5.73        5.66      1.41 o 
  -4  -5   8       17.72       17.66      2.81 o 
  -3  -5   8       19.19       23.85      3.95 o 
  -2  -5   8        4.13        2.72      1.71 o 
  -1  -5   8       27.98       27.97      4.08 o 
   0  -5   8        4.17        6.45      2.37 o 
   1  -5   8       11.12       13.99      3.24 o 
   2  -5   8       13.97       13.02      3.16 o 
   3  -5   8       11.63       15.83      3.60 o 
   4  -5   8        1.13        0.70      2.06 o 
   5  -5   8        2.84        3.73      2.37 o 
 -14  -4   8        0.95        0.04      1.67 o 
 -13  -4   8        6.41        5.17      2.28 o 
 -12  -4   8        3.14        2.06      1.67 o 
 -11  -4   8        2.07        2.76      1.75 o 
 -10  -4   8       16.42       11.44      2.76 o 
  -9  -4   8       37.45       32.62      3.81 o 
  -8  -4   8        6.07        6.05      2.10 o 
  -7  -4   8       15.21       11.09      2.59 o 
  -6  -4   8       29.55       29.10      2.36 o 
  -5  -4   8       13.62       10.51      1.70 o 
  -4  -4   8       39.51       35.68      2.47 o 
  -3  -4   8       12.68        6.88      5.70 o 
  -2  -4   8        5.01        2.24      1.49 o 
  -1  -4   8      132.12      118.82      6.75 o 
   0  -4   8       62.29       58.93      4.87 o 
   1  -4   8       16.14       18.55      3.38 o 
   2  -4   8        5.96        3.95      1.89 o 
   3  -4   8        3.80        4.17      1.93 o 
   4  -4   8       16.34       19.20      3.77 o 
   5  -4   8       30.15       32.49      4.65 o 
   6  -4   8        9.73       10.52      3.29 o 
   7  -4   8       13.69       16.00      3.86 o 
 -15  -3   8       22.23       22.10      4.21 o 
 -14  -3   8        8.90        7.76      2.50 o 
 -13  -3   8       15.50       12.10      3.03 o 
 -12  -3   8       15.06       11.27      2.76 o 
 -11  -3   8        4.92        7.85      2.37 o 
 -10  -3   8        7.36        4.25      1.89 o 
  -9  -3   8       23.58       19.03      3.11 o 
  -8  -3   8       77.90       64.89      4.74 o 
  -7  -3   8        2.57        4.65      1.58 o 
  -6  -3   8       56.99       52.32      2.85 o 
  -5  -3   8       71.99       63.10      3.07 o 
  -4  -3   8      240.91      214.89     12.04 o 
  -3  -3   8      225.09      207.89     12.93 o 
  -2  -3   8      350.90      304.80      6.22 o 
  -1  -3   8       19.06       16.49      1.59 o 
   0  -3   8       40.29       41.43      3.73 o 
   1  -3   8       88.11       81.55      5.31 o 
   2  -3   8       75.26       68.31      5.00 o 
   3  -3   8       23.18       21.22      3.33 o 
   4  -3   8       19.12       16.35      3.16 o 
   5  -3   8        0.91        3.68      1.80 o 
   6  -3   8        0.10        1.62      1.71 o 
   7  -3   8        4.13        5.00      2.50 o 
   8  -3   8       18.13       21.05      4.43 o 
 -16  -2   8        5.04        7.28      2.72 o 
 -15  -2   8        2.61        3.42      1.75 o 
 -14  -2   8       27.15       22.01      3.64 o 
 -13  -2   8       20.13       19.51      3.38 o 
 -12  -2   8       23.38       20.56      3.42 o 
 -11  -2   8       68.96       56.47      4.65 o 
 -10  -2   8       19.01       16.35      2.89 o 
  -9  -2   8       28.46       23.19      2.81 o 
  -8  -2   8      223.90      207.87      7.85 o 
  -7  -2   8      232.70      213.35      7.67 o 
  -6  -2   8       82.21       69.02      2.99 o 
  -5  -2   8        1.40        1.13      0.59 o 
  -4  -2   8       56.68       59.64      2.70 o 
  -3  -2   8       53.58       45.80      3.13 o 
  -2  -2   8       14.24        8.16      6.14 o 
  -1  -2   8      135.89      124.62      5.90 o 
   0  -2   8      101.98       98.27      3.27 o 
   1  -2   8       51.56       50.55      3.86 o 
   2  -2   8       50.14       49.24      3.95 o 
   3  -2   8       18.75       15.57      2.81 o 
   4  -2   8       63.32       54.41      4.52 o 
   5  -2   8       17.65       17.76      3.20 o 
   6  -2   8        2.51        0.92      1.45 o 
   7  -2   8       63.35       50.47      4.95 o 
   8  -2   8       33.93       39.07      4.52 o 
   9  -2   8        3.96        2.89      1.97 o 
 -15  -1   8        6.94        4.08      1.97 o 
 -14  -1   8        2.08        2.85      1.67 o 
 -13  -1   8        0.57        1.05      1.27 o 
 -12  -1   8       92.55       81.68      5.48 o 
 -11  -1   8        6.20        4.74      1.84 o 
 -10  -1   8        6.60        4.82      1.67 o 
  -9  -1   8      193.51      170.60      6.97 o 
  -8  -1   8      107.51      100.58      5.17 o 
  -7  -1   8       85.03       79.80      4.52 o 
  -6  -1   8       13.19       16.39      1.50 o 
  -5  -1   8       85.67       87.21      1.60 o 
  -4  -1   8      198.82      189.73      8.02 o 
  -3  -1   8       23.83       26.85      2.54 o 
  -2  -1   8      369.06      372.76     13.48 o 
  -1  -1   8       42.51       34.76      3.95 o 
   0  -1   8       41.89       40.63      2.10 o 
   1  -1   8        9.60       10.33      1.29 o 
   2  -1   8      301.34      306.43     23.44 o 
   3  -1   8       27.35       29.64      3.03 o 
   4  -1   8       18.63       19.25      2.98 o 
   5  -1   8        0.66        0.04      0.96 o 
   6  -1   8       11.03       10.30      2.67 o 
   7  -1   8       48.67       49.85      4.78 o 
   8  -1   8      119.34      108.56      7.23 o 
   9  -1   8        6.96        8.55      2.76 o 
 -14   0   8       49.37       53.02      5.15 o 
 -13   0   8        9.37        8.12      2.48 o 
 -12   0   8      111.75      111.41      6.09 o 
 -11   0   8      520.73      559.45     22.65 o 
 -10   0   8       14.40       14.46      1.30 o 
  -9   0   8       52.95       53.38      1.96 o 
  -8   0   8      191.15      186.40      3.37 o 
  -7   0   8      285.27      315.37      5.42 o 
  -6   0   8      148.92      138.53      2.26 o 
  -5   0   8      206.30      241.54      4.52 o 
  -4   0   8      510.91      543.44     32.62 o 
  -3   0   8        3.97        5.58      0.92 o 
  -2   0   8      188.53      188.88     10.50 o 
  -1   0   8       43.88       43.60      2.07 o 
   0   0   8      183.17      187.22      6.55 o 
   1   0   8        2.94        2.22      1.38 o 
   2   0   8      263.61      258.95     17.43 o 
   3   0   8        9.50       11.24      1.44 o 
   4   0   8       50.82       45.69      3.73 o 
   5   0   8       74.42       75.68      5.13 o 
   6   0   8       17.50       22.40      3.51 o 
   7   0   8       17.37       15.70      3.20 o 
   8   0   8        3.96        6.23      2.37 o 
   9   0   8        5.49        4.21      2.10 o 
  10   0   8        0.18        0.26      1.75 o 
 -16   1   8       46.61       53.36      5.35 o 
 -15   1   8        6.98        6.63      1.64 o 
 -14   1   8        1.87        3.17      1.22 o 
 -13   1   8        0.56        0.65      0.67 o 
 -12   1   8       92.54      100.74      3.31 o 
 -11   1   8        5.54        6.10      1.00 o 
 -10   1   8        7.09        5.16      2.75 o 
  -9   1   8      196.82      199.60      5.00 o 
  -8   1   8      108.82      106.33      2.44 o 
  -7   1   8       84.78       86.78      2.77 o 
  -6   1   8       12.60       16.77      2.26 o 
  -5   1   8       81.74       87.65      4.56 o 
  -4   1   8      199.23      191.51      5.39 o 
  -3   1   8       25.81       30.60      2.30 o 
  -2   1   8      367.98      377.83     11.60 o 
  -1   1   8       42.78       44.38      2.00 o 
   0   1   8       41.60       42.14      2.10 o 
   1   1   8        8.77       10.19      1.33 o 
   2   1   8      297.66      254.54     10.19 o 
   3   1   8       27.24       28.45      2.01 o 
   4   1   8       19.51       16.91      5.63 o 
   5   1   8        0.70        1.26      0.82 o 
   6   1   8       10.43       13.81      2.85 o 
   7   1   8       47.82       43.45      4.38 o 
   8   1   8      119.93      112.07      7.15 o 
   9   1   8        7.26        6.18      2.41 o 
 -16   2   8        4.98       10.00      2.39 o 
 -15   2   8        2.53        3.46      1.45 o 
 -14   2   8       27.63       30.00      2.80 o 
 -13   2   8       20.21       26.18      2.64 o 
 -12   2   8       23.76       23.91      2.28 o 
 -11   2   8       68.83       70.75      2.78 o 
 -10   2   8       19.18       18.85      1.60 o 
  -9   2   8       29.19       27.18      1.66 o 
  -8   2   8      227.25      239.21      6.30 o 
  -7   2   8      232.33      219.83      7.77 o 
  -6   2   8       83.75       79.75      4.52 o 
  -5   2   8        1.11        1.62      1.14 o 
  -4   2   8       56.15       59.06      3.95 o 
  -3   2   8       53.25       50.29      3.68 o 
  -2   2   8       15.35       18.81      2.32 o 
  -1   2   8      130.99      115.36      5.57 o 
   0   2   8      102.81       98.39      5.22 o 
   1   2   8       52.29       53.25      2.52 o 
   2   2   8       50.02       49.27      2.56 o 
   3   2   8       19.35       16.97      1.84 o 
   4   2   8       63.06       60.53      3.10 o 
   5   2   8       18.09       19.66      2.16 o 
   6   2   8        2.89        3.17      1.15 o 
   7   2   8       62.85       59.67      5.04 o 
   8   2   8       34.31       35.65      4.25 o 
   9   2   8        3.73        4.47      2.06 o 
 -15   3   8       22.67       29.91      3.41 o 
 -14   3   8        8.77       11.70      2.21 o 
 -13   3   8       15.41       18.56      2.55 o 
 -12   3   8       15.40       18.38      2.43 o 
 -11   3   8        5.27        7.94      1.64 o 
 -10   3   8        6.81        7.55      1.20 o 
  -9   3   8       24.53       24.90      1.65 o 
  -8   3   8       78.62       74.44      2.45 o 
  -7   3   8        2.52        2.51      0.68 o 
  -6   3   8       56.77       65.42      4.43 o 
  -5   3   8       72.57       76.51      4.78 o 
  -4   3   8      243.16      244.22      8.42 o 
  -3   3   8      222.03      217.03      8.02 o 
  -2   3   8      347.61      310.91      9.69 o 
  -1   3   8       18.58       18.46      2.94 o 
   0   3   8       39.85       36.35      3.55 o 
   1   3   8       90.76       78.70      5.31 o 
   2   3   8       74.95       65.46      4.91 o 
   3   3   8       22.06       24.03      3.51 o 
   4   3   8       19.38       17.71      3.24 o 
   5   3   8        0.85        3.07      1.80 o 
   6   3   8        0.06        1.23      1.45 o 
   7   3   8        3.89        7.32      2.37 o 
   8   3   8       18.13       21.48      4.08 o 
 -14   4   8        1.10        2.48      1.55 o 
 -13   4   8        6.02        6.34      1.85 o 
 -12   4   8        3.01        2.98      1.62 o 
 -11   4   8        2.04        2.91      1.19 o 
 -10   4   8       16.41       19.30      2.49 o 
  -9   4   8       37.21       38.68      2.38 o 
  -8   4   8        6.28        8.45      1.14 o 
  -7   4   8       14.30       12.37      1.32 o 
  -6   4   8       29.72       36.17      3.60 o 
  -5   4   8       13.71       13.33      2.72 o 
  -4   4   8       38.89       41.65      3.95 o 
  -3   4   8       12.23       14.64      2.85 o 
  -2   4   8        4.53        4.60      1.93 o 
  -1   4   8      130.35      123.29      6.84 o 
   0   4   8       63.73       55.55      4.78 o 
   1   4   8       16.83       16.35      3.16 o 
   2   4   8        5.94        7.23      2.28 o 
   3   4   8        4.03        4.60      1.89 o 
   4   4   8       16.72       15.21      3.38 o 
   5   4   8       30.45       30.34      4.52 o 
   6   4   8        9.92       10.79      3.33 o 
   7   4   8       13.39       12.89      3.77 o 
 -12   5   8        8.03        6.64      2.08 o 
 -11   5   8        1.19        1.83      1.86 o 
 -10   5   8        2.35        3.91      1.37 o 
  -9   5   8       15.91       17.69      2.06 o 
  -8   5   8        2.55        3.05      1.06 o 
  -7   5   8        0.67        0.45      0.58 o 
  -6   5   8        0.23       -0.22      1.49 o 
  -5   5   8        6.02        8.46      2.37 o 
  -4   5   8       17.64       18.02      3.42 o 
  -3   5   8       19.45       23.37      3.73 o 
  -2   5   8        3.95        4.12      1.93 o 
  -1   5   8       28.09       26.75      4.08 o 
   0   5   8        4.29        5.79      2.32 o 
   1   5   8       10.86        8.86      2.67 o 
   2   5   8       14.12       14.86      3.29 o 
   3   5   8       11.61       11.66      3.20 o 
   4   5   8        1.12        1.05      2.02 o 
   5   5   8        2.98        1.49      2.24 o 
  -8   6   8        5.21        5.27      1.37 o 
  -7   6   8        4.56        5.64      1.30 o 
  -6   6   8        8.77        9.32      1.66 o 
  -5   6   8        2.33        3.38      2.41 o 
  -4   6   8        2.10        2.28      2.10 o 
  -3   6   8        3.63        5.13      2.46 o 
  -2   6   8        0.65        2.28      2.02 o 
  -1   6   8        4.88        5.22      2.54 o 
   0   6   8        9.47       10.52      3.07 o 
   1   6   8        4.24        4.91      2.67 o 
  -7  -6   9        1.95        1.45      2.06 o 
  -5  -6   9        4.09        3.16      2.28 o 
  -4  -6   9        3.22        3.99      2.32 o 
  -3  -6   9        7.19        8.77      3.20 o 
  -2  -6   9        5.63        6.75      2.98 o 
  -1  -6   9        2.80        3.03      2.32 o 
 -11  -5   9       18.35       16.49      3.77 o 
 -10  -5   9       16.92       17.98      3.86 o 
  -9  -5   9        4.17        3.24      1.93 o 
  -8  -5   9        3.83        3.33      1.93 o 
  -7  -5   9       12.62       10.52      2.81 o 
  -6  -5   9        3.31        5.65      1.53 o 
  -5  -5   9        2.32        4.33      1.40 o 
  -4  -5   9       14.35       14.43      3.29 o 
  -3  -5   9        6.97       10.92      3.11 o 
  -2  -5   9        7.95        8.46      2.76 o 
  -1  -5   9        9.75       12.10      3.20 o 
   0  -5   9        8.22       11.93      3.20 o 
   1  -5   9       33.99       33.67      4.74 o 
   2  -5   9        3.73        5.22      2.50 o 
   3  -5   9        5.61        5.00      2.59 o 
 -13  -4   9       14.06       10.13      3.07 o 
 -12  -4   9        2.96        3.64      2.15 o 
 -11  -4   9        0.37        1.53      1.58 o 
 -10  -4   9       31.23       28.50      4.12 o 
  -9  -4   9       20.84       22.89      3.68 o 
  -8  -4   9       12.42       11.31      2.81 o 
  -7  -4   9       34.77       26.66      3.29 o 
  -6  -4   9        8.69        8.88      1.64 o 
  -5  -4   9       10.21        8.75      1.59 o 
  -4  -4   9        3.41        5.35      1.25 o 
  -3  -4   9        6.55        7.21      1.41 o 
  -2  -4   9       46.10       43.93      4.30 o 
  -1  -4   9      103.03       88.44      6.01 o 
   0  -4   9       31.74       30.69      3.73 o 
   1  -4   9       11.85       13.20      3.16 o 
   2  -4   9       15.13       12.06      2.89 o 
   3  -4   9       10.04        9.60      2.89 o 
   4  -4   9       12.36       12.15      3.20 o 
   5  -4   9        8.56        9.12      3.03 o 
   6  -4   9        4.85        5.52      2.63 o 
 -15  -3   9        6.72        2.94      2.02 o 
 -14  -3   9        4.99        5.74      2.41 o 
 -13  -3   9       22.72       16.79      3.51 o 
 -12  -3   9       11.48       11.75      3.03 o 
 -11  -3   9       18.80       19.07      3.46 o 
 -10  -3   9       35.37       32.01      3.73 o 
  -9  -3   9       18.87       16.22      2.98 o 
  -8  -3   9       31.44       25.65      3.11 o 
  -7  -3   9       25.24       24.82      2.24 o 
  -6  -3   9       38.17       32.30      4.23 o 
  -5  -3   9      107.15       97.22      3.88 o 
  -4  -3   9       55.02       51.57      2.82 o 
  -3  -3   9       75.10       43.77      8.97 o 
  -2  -3   9      122.84      106.54      3.85 o 
  -1  -3   9       32.38       33.02      3.51 o 
   0  -3   9        5.10        6.97      2.10 o 
   1  -3   9       21.30       23.63      3.46 o 
   2  -3   9       13.94       17.36      3.16 o 
   3  -3   9        0.34        0.44      1.14 o 
   4  -3   9       14.72       16.18      3.24 o 
   5  -3   9        3.28        3.11      1.71 o 
   6  -3   9        8.13       11.88      2.94 o 
   7  -3   9        6.11        5.39      2.41 o 
 -16  -2   9        0.71        0.18      1.62 o 
 -15  -2   9        6.38        6.40      2.37 o 
 -14  -2   9       31.36       30.74      4.34 o 
 -13  -2   9       27.96       29.95      4.12 o 
 -12  -2   9       22.18       19.12      3.42 o 
 -11  -2   9       29.41       27.32      3.77 o 
 -10  -2   9       41.12       36.65      3.68 o 
  -9  -2   9       62.79       57.17      4.47 o 
  -8  -2   9       98.70       88.35      5.31 o 
  -7  -2   9      155.04      133.09      4.36 o 
  -6  -2   9       17.73       15.25      2.19 o 
  -5  -2   9       62.32       55.21      2.71 o 
  -4  -2   9        0.93        1.38      0.67 o 
  -3  -2   9      147.44      148.09      4.31 o 
  -2  -2   9       80.32       35.89     37.03 o 
  -1  -2   9        5.20        6.42      1.17 o 
   0  -2   9       29.98       28.72      2.83 o 
   1  -2   9       84.13       82.52      5.17 o 
   2  -2   9       19.68       13.81      2.72 o 
   3  -2   9      126.38      110.14      6.36 o 
   4  -2   9       64.46       64.19      5.13 o 
   5  -2   9       10.57       12.41      2.94 o 
   6  -2   9       27.72       28.54      4.34 o 
   7  -2   9       17.96       21.62      3.95 o 
   8  -2   9        1.72        0.39      1.62 o 
 -16  -1   9       12.69       13.64      3.20 o 
 -15  -1   9        2.67        2.54      1.71 o 
 -14  -1   9        4.37        3.81      1.75 o 
 -13  -1   9        7.98        5.00      2.02 o 
 -12  -1   9       40.76       33.80      3.68 o 
 -11  -1   9      108.03      104.66      6.09 o 
 -10  -1   9       39.16       29.55      3.29 o 
  -9  -1   9      102.30       97.95      5.52 o 
  -8  -1   9      127.34      108.34      5.66 o 
  -7  -1   9       12.14       10.70      2.10 o 
  -6  -1   9       88.96       83.98      3.18 o 
  -5  -1   9      446.67      426.01     20.98 o 
  -4  -1   9      123.90      126.71      4.63 o 
  -3  -1   9       16.44       15.06      2.24 o 
  -2  -1   9       19.32       15.75      2.37 o 
  -1  -1   9       88.09       75.48      8.59 o 
   0  -1   9        3.68        4.57      1.38 o 
   1  -1   9      357.62      362.76     30.60 o 
   2  -1   9      116.78      123.42      6.14 o 
   3  -1   9        8.76       10.65      2.32 o 
   4  -1   9       11.88        9.60      2.41 o 
   5  -1   9       44.13       43.32      4.21 o 
   6  -1   9        0.61        2.02      1.58 o 
   7  -1   9       40.90       41.17      4.56 o 
   8  -1   9        8.90       11.18      3.20 o 
 -15   0   9       28.23       29.90      4.08 o 
 -14   0   9       43.71       42.44      4.25 o 
 -13   0   9       23.62       24.99      3.55 o 
 -12   0   9      121.79      114.01      6.73 o 
 -11   0   9      265.81      294.59      9.82 o 
 -10   0   9      309.31      329.38     16.84 o 
  -9   0   9        0.18        1.15      0.67 o 
  -8   0   9      182.58      183.17      4.48 o 
  -7   0   9       28.17       22.88      1.27 o 
  -6   0   9        5.63        6.39      0.76 o 
  -5   0   9       11.79       13.04      1.34 o 
  -4   0   9        0.70        1.16      0.57 o 
  -3   0   9       23.30       28.43      1.76 o 
  -2   0   9       48.10       51.85      2.52 o 
  -1   0   9      457.85      459.32     34.97 o 
   0   0   9       24.57       27.77      1.89 o 
   1   0   9        2.85        1.85      0.88 o 
   2   0   9        2.32        2.62      0.80 o 
   3   0   9      144.52      138.04      4.31 o 
   4   0   9       21.14       19.12      2.98 o 
   5   0   9        0.14       -0.53      0.96 o 
   6   0   9        0.91       -0.88      1.01 o 
   7   0   9        2.76        4.17      2.19 o 
   8   0   9        0.86        2.32      1.75 o 
   9   0   9        3.56        4.65      2.63 o 
 -16   1   9       12.54       17.10      3.68 o 
 -15   1   9        2.58        2.24      1.71 o 
 -14   1   9        4.39        5.79      2.06 o 
 -13   1   9        7.93        6.20      3.84 o 
 -12   1   9       39.32       39.86      2.67 o 
 -11   1   9      104.42      112.46      3.34 o 
 -10   1   9       41.14       39.82      1.96 o 
  -9   1   9      104.71      107.29      3.04 o 
  -8   1   9      127.55      107.99      9.87 o 
  -7   1   9       11.95       10.91      1.23 o 
  -6   1   9       86.89       89.53      4.87 o 
  -5   1   9      449.74      487.12     11.14 o 
  -4   1   9      123.44      137.63      5.92 o 
  -3   1   9       15.47       15.02      1.31 o 
  -2   1   9       19.58       18.60      1.46 o 
  -1   1   9       89.20       87.37      5.00 o 
   0   1   9        4.37        3.83      0.98 o 
   1   1   9      354.80      349.52      7.69 o 
   2   1   9      116.82      116.69      7.34 o 
   3   1   9        9.34        9.23      1.50 o 
   4   1   9       11.95        9.13      6.03 o 
   5   1   9       43.45       44.15      4.08 o 
   6   1   9        0.53        2.37      1.58 o 
   7   1   9       42.59       44.42      4.60 o 
   8   1   9        9.34       10.35      2.85 o 
 -16   2   9        0.77        0.54      1.33 o 
 -15   2   9        6.68       10.50      2.59 o 
 -14   2   9       31.89       37.86      3.40 o 
 -13   2   9       26.77       32.67      2.66 o 
 -12   2   9       22.18       25.95      1.95 o 
 -11   2   9       29.10       32.33      1.95 o 
 -10   2   9       40.14       40.49      2.10 o 
  -9   2   9       63.08       66.59      2.24 o 
  -8   2   9       97.99      102.48      2.70 o 
  -7   2   9      154.04      147.94      8.55 o 
  -6   2   9       17.94       19.51      2.81 o 
  -5   2   9       62.38       60.38      4.21 o 
  -4   2   9        1.04        0.35      1.01 o 
  -3   2   9      150.22      149.51      6.58 o 
  -2   2   9       82.41       78.31      4.82 o 
  -1   2   9        5.97        5.00      1.75 o 
   0   2   9       31.26       29.51      3.11 o 
   1   2   9       84.36       86.55      5.26 o 
   2   2   9       20.38       22.80      3.29 o 
   3   2   9      124.67      116.72      6.36 o 
   4   2   9       63.42       62.16      3.30 o 
   5   2   9        9.97       13.21      1.97 o 
   6   2   9       27.02       31.84      3.03 o 
   7   2   9       18.25       21.97      3.81 o 
   8   2   9        1.58        2.63      1.97 o 
 -15   3   9        6.63        7.13      2.08 o 
 -14   3   9        4.90        5.75      1.82 o 
 -13   3   9       22.82       26.65      3.40 o 
 -12   3   9       12.01       15.06      2.25 o 
 -11   3   9       18.59       19.83      2.42 o 
 -10   3   9       35.87       37.92      2.20 o 
  -9   3   9       18.80       18.75      1.54 o 
  -8   3   9       31.48       31.79      1.68 o 
  -7   3   9       25.13       28.24      3.16 o 
  -6   3   9       37.59       39.33      3.60 o 
  -5   3   9      109.03      107.95      5.92 o 
  -4   3   9       53.44       57.26      4.43 o 
  -3   3   9       73.24       65.42      4.78 o 
  -2   3   9      122.40      110.49      6.23 o 
  -1   3   9       31.36       35.03      3.73 o 
   0   3   9        5.71        7.15      2.28 o 
   1   3   9       21.94       20.87      3.33 o 
   2   3   9       14.06       18.11      3.29 o 
   3   3   9        0.31        1.05      1.36 o 
   4   3   9       14.94       15.17      3.20 o 
   5   3   9        3.38        3.95      1.93 o 
   6   3   9        8.23        7.32      2.50 o 
   7   3   9        6.25        9.12      3.03 o 
 -13   4   9       14.00       15.32      3.09 o 
 -12   4   9        3.08        3.72      1.55 o 
 -11   4   9        0.33        0.94      1.10 o 
 -10   4   9       30.75       32.09      2.89 o 
  -9   4   9       20.83       24.35      1.87 o 
  -8   4   9       11.82       14.27      1.49 o 
  -7   4   9       33.82       33.98      3.68 o 
  -6   4   9        9.09       10.39      2.59 o 
  -5   4   9       10.15       11.14      2.67 o 
  -4   4   9        3.59        6.40      2.15 o 
  -3   4   9        7.02        7.28      2.32 o 
  -2   4   9       47.00       49.24      4.60 o 
  -1   4   9      104.78       90.85      6.14 o 
   0   4   9       32.72       31.35      3.81 o 
   1   4   9       11.73       12.01      2.94 o 
   2   4   9       15.35       12.15      2.98 o 
   3   4   9       10.16       12.32      3.20 o 
   4   4   9       12.05        9.73      2.98 o 
   5   4   9        8.34       13.50      3.64 o 
   6   4   9        4.72        8.55      3.24 o 
 -11   5   9       18.06       19.22      2.91 o 
 -10   5   9       17.27       15.61      2.61 o 
  -9   5   9        4.36        5.30      1.43 o 
  -8   5   9        3.72        2.67      1.05 o 
  -7   5   9       12.76       13.76      1.53 o 
  -6   5   9        3.44        4.69      2.06 o 
  -5   5   9        2.04        1.32      1.62 o 
  -4   5   9       14.19       19.03      3.60 o 
  -3   5   9        6.80       11.84      2.89 o 
  -2   5   9        7.78        7.94      2.67 o 
  -1   5   9       10.07        8.68      2.67 o 
   0   5   9        7.91        7.19      2.67 o 
   1   5   9       33.98       34.11      4.78 o 
   2   5   9        3.52        3.20      2.46 o 
   3   5   9        5.39        4.47      2.63 o 
  -7   6   9        1.85        0.86      0.95 o 
  -5   6   9        4.06        7.02      2.67 o 
  -4   6   9        3.15        4.82      2.24 o 
  -3   6   9        7.11       11.09      3.24 o 
  -2   6   9        5.62        6.14      2.94 o 
  -1   6   9        2.68        0.75      2.19 o 
 -11  -5  10        4.87        4.52      2.19 o 
 -10  -5  10        1.59        2.37      2.10 o 
  -9  -5  10        0.01        1.01      1.58 o 
  -8  -5  10       12.63       11.79      3.16 o 
  -7  -5  10        9.98       10.00      2.85 o 
  -6  -5  10        5.93        5.01      1.42 o 
  -5  -5  10       15.57       15.65      3.46 o 
  -4  -5  10        9.98        8.37      2.67 o 
  -3  -5  10        8.16        9.95      2.98 o 
  -2  -5  10       10.03       11.49      3.24 o 
  -1  -5  10        2.87        2.32      2.02 o 
   0  -5  10       61.37       48.32      5.52 o 
   1  -5  10        8.03        8.99      3.24 o 
   2  -5  10        3.25        3.86      2.37 o 
 -13  -4  10        6.74        7.28      2.76 o 
 -12  -4  10        4.61        5.57      2.54 o 
 -11  -4  10        5.67        7.19      2.50 o 
 -10  -4  10        2.57        3.55      2.06 o 
  -9  -4  10       13.32       14.16      3.16 o 
  -8  -4  10       19.51       16.53      3.16 o 
  -7  -4  10        9.04       10.74      1.84 o 
  -6  -4  10        1.19        0.67      0.80 o 
  -5  -4  10        7.26        6.19      1.50 o 
  -4  -4  10       20.25       17.96      2.20 o 
  -3  -4  10       17.29       14.47      3.11 o 
  -2  -4  10       41.80       39.90      4.21 o 
  -1  -4  10       17.10       16.05      3.24 o 
   0  -4  10        8.38       11.49      2.85 o 
   1  -4  10       18.47       18.68      3.64 o 
   2  -4  10       11.84       12.23      3.03 o 
   3  -4  10        7.45        8.90      2.76 o 
   4  -4  10        1.88        2.94      2.46 o 
 -14  -3  10        1.68        3.77      2.10 o 
 -13  -3  10        9.44        6.97      2.50 o 
 -12  -3  10        2.54        1.36      1.53 o 
 -11  -3  10       34.92       32.36      3.99 o 
 -10  -3  10       20.31       17.41      3.38 o 
  -9  -3  10       11.04       11.36      2.67 o 
  -8  -3  10        9.07        8.02      2.32 o 
  -7  -3  10       20.48       19.20      2.20 o 
  -6  -3  10       29.77       27.08      2.26 o 
  -5  -3  10       23.85       18.91      4.36 o 
  -4  -3  10       65.16       58.45      3.10 o 
  -3  -3  10       18.15        5.41      7.52 o 
  -2  -3  10       14.39       13.26      1.72 o 
  -1  -3  10       45.13       35.16      3.68 o 
   0  -3  10       15.32       14.51      2.98 o 
   1  -3  10       20.65       23.46      3.64 o 
   2  -3  10        8.14       10.08      2.63 o 
   3  -3  10       11.29       14.07      3.16 o 
   4  -3  10       11.90       11.66      2.94 o 
   5  -3  10       24.56       16.97      3.68 o 
   6  -3  10        5.63        5.48      2.59 o 
 -15  -2  10       28.48       30.65      4.47 o 
 -14  -2  10       16.59       15.39      3.38 o 
 -13  -2  10        0.14        2.81      1.62 o 
 -12  -2  10        5.37        4.78      2.02 o 
 -11  -2  10       27.11       26.83      3.86 o 
 -10  -2  10       13.77       13.94      2.98 o 
  -9  -2  10       26.24       24.33      3.46 o 
  -8  -2  10       72.87       71.07      4.95 o 
  -7  -2  10       25.15       26.56      2.11 o 
  -6  -2  10       22.43       21.01      1.91 o 
  -5  -2  10        0.82        0.47      0.63 o 
  -4  -2  10      122.90      110.07      3.95 o 
  -3  -2  10      323.38      305.72      6.49 o 
  -2  -2  10      324.45      115.66    149.23 o 
  -1  -2  10        3.65        3.61      0.97 o 
   0  -2  10       10.85       11.01      2.41 o 
   1  -2  10       22.94       25.25      3.16 o 
   2  -2  10       83.54       81.07      5.57 o 
   3  -2  10       21.50       21.66      3.64 o 
   4  -2  10        1.25        4.56      1.84 o 
   5  -2  10        4.26        6.84      2.32 o 
   6  -2  10        6.86        7.67      2.54 o 
   7  -2  10        6.07        5.09      2.54 o 
 -16  -1  10        0.03        1.67      1.71 o 
 -15  -1  10        5.28        6.01      2.19 o 
 -14  -1  10        8.55       10.08      2.72 o 
 -13  -1  10       15.53       18.28      3.38 o 
 -12  -1  10       42.34       39.11      4.12 o 
 -11  -1  10      397.18      375.05     11.71 o 
 -10  -1  10       32.58       32.58      3.60 o 
  -9  -1  10       11.46        7.23      1.97 o 
  -8  -1  10       43.61       41.74      3.77 o 
  -7  -1  10      156.22      160.20      4.63 o 
  -6  -1  10       60.23       60.43      2.86 o 
  -5  -1  10       41.99       35.56      2.22 o 
  -4  -1  10       78.90       77.19      5.06 o 
  -3  -1  10       33.72       33.44      2.14 o 
  -2  -1  10        9.58        9.08      1.36 o 
  -1  -1  10       89.13       70.87      9.76 o 
   0  -1  10       15.41       18.22      2.94 o 
   1  -1  10       62.89       65.88      4.78 o 
   2  -1  10       35.57       36.30      3.60 o 
   3  -1  10       14.77       16.79      2.98 o 
   4  -1  10       22.76       20.34      3.42 o 
   5  -1  10        6.21        8.46      2.50 o 
   6  -1  10       26.16       32.36      3.99 o 
   7  -1  10       16.77       16.88      3.73 o 
 -15   0  10       11.29       13.15      3.11 o 
 -14   0  10       14.70       15.92      3.20 o 
 -13   0  10        0.93        2.76      1.49 o 
 -12   0  10       29.74       25.65      3.60 o 
 -11   0  10       35.77       40.60      3.95 o 
 -10   0  10        3.01        2.76      1.53 o 
  -9   0  10       15.48       15.21      2.67 o 
  -8   0  10       17.84       22.58      1.36 o 
  -7   0  10       26.71       24.79      1.37 o 
  -6   0  10       22.82       24.67      1.91 o 
  -5   0  10        0.36        0.46      0.63 o 
  -4   0  10       82.93       85.39      3.53 o 
  -3   0  10        2.42        2.28      0.88 o 
  -2   0  10      229.46      215.21     19.97 o 
  -1   0  10        6.39        7.51      1.28 o 
   0   0  10        0.03        0.49      0.69 o 
   1   0  10       19.16       18.06      4.45 o 
   2   0  10      104.35      105.70      7.28 o 
   3   0  10        0.17        0.13      1.10 o 
   4   0  10        0.09        0.92      1.32 o 
   5   0  10        6.12        7.59      2.32 o 
   6   0  10        1.29        0.31      1.49 o 
   7   0  10        0.17        0.00      1.53 o 
   8   0  10       28.80       30.56      4.87 o 
 -14   1  10        8.61        9.78      1.80 o 
 -13   1  10       16.11       16.73      2.15 o 
 -12   1  10       40.77       42.82      3.22 o 
 -11   1  10      396.62      395.85     12.63 o 
 -10   1  10       33.75       27.13     10.98 o 
  -9   1  10       11.48        5.81      2.63 o 
  -8   1  10       44.58       46.72      2.50 o 
  -7   1  10      156.08      162.52      8.33 o 
  -6   1  10       62.16       65.33      4.47 o 
  -5   1  10       43.82       41.61      3.55 o 
  -4   1  10       78.04       85.67      5.04 o 
  -3   1  10       34.12       40.16      3.55 o 
  -2   1  10       10.00       10.22      2.32 o 
  -1   1  10       88.88       85.76      5.09 o 
   0   1  10       15.19       19.08      1.79 o 
   1   1  10       64.68       68.23      4.41 o 
   2   1  10       35.84       38.54      2.43 o 
   3   1  10       14.54       17.63      2.03 o 
   4   1  10       22.66        7.55      7.78 o 
   5   1  10        5.87        6.40      2.02 o 
   6   1  10       26.67       32.80      3.95 o 
   7   1  10       17.14       13.77      3.16 o 
 -15   2  10       29.38       33.89      4.69 o 
 -14   2  10       16.30       17.47      2.38 o 
 -13   2  10        0.09        1.34      0.82 o 
 -12   2  10        5.24        4.44      1.21 o 
 -11   2  10       27.51       31.61      1.99 o 
 -10   2  10       12.95       17.61      1.66 o 
  -9   2  10       27.07       26.54      1.53 o 
  -8   2  10       74.51       74.83      2.48 o 
  -7   2  10       25.08       26.09      3.11 o 
  -6   2  10       22.23       22.10      3.11 o 
  -5   2  10        0.96        0.92      1.23 o 
  -4   2  10      124.33      120.88      6.27 o 
  -3   2  10      321.62      325.33     10.17 o 
  -2   2  10      319.66      325.55     10.22 o 
  -1   2  10        3.41        5.83      2.02 o 
   0   2  10       10.84        9.21      2.37 o 
   1   2  10       23.61       22.80      3.38 o 
   2   2  10       82.45       81.33      5.48 o 
   3   2  10       21.26       21.88      3.46 o 
   4   2  10        1.25        2.19      1.67 o 
   5   2  10        4.24        7.28      2.41 o 
 -14   3  10        1.65        1.56      1.37 o 
 -13   3  10        9.78       12.78      2.20 o 
 -12   3  10        2.23        2.12      1.13 o 
 -11   3  10       34.87       37.42      2.30 o 
 -10   3  10       19.91       21.54      1.71 o 
  -9   3  10       10.85       10.07      1.24 o 
  -8   3  10        8.74        9.52      1.17 o 
  -7   3  10       20.02       17.58      3.03 o 
  -6   3  10       31.06       26.83      3.29 o 
  -5   3  10       23.74       22.71      3.38 o 
  -4   3  10       63.54       59.45      4.74 o 
  -3   3  10       18.16       19.82      3.29 o 
  -2   3  10       14.24       12.41      2.81 o 
  -1   3  10       43.58       44.28      4.30 o 
   0   3  10       14.67       13.99      2.94 o 
   1   3  10       21.71       21.13      3.60 o 
   2   3  10        8.08       10.96      2.89 o 
   3   3  10       11.40       14.73      3.42 o 
   4   3  10       12.21       14.64      3.42 o 
   5   3  10       25.13       20.74      3.99 o 
   6   3  10        5.83        9.08      3.33 o 
 -13   4  10        6.91        8.18      2.23 o 
 -12   4  10        4.57        4.01      1.59 o 
 -11   4  10        5.88        6.46      1.72 o 
 -10   4  10        2.60        3.33      1.15 o 
  -9   4  10       13.70       15.84      1.63 o 
  -8   4  10       19.70       19.60      1.72 o 
  -7   4  10        9.49        9.51      2.50 o 
  -6   4  10        1.31        0.22      1.32 o 
  -5   4  10        7.21        6.62      2.28 o 
  -4   4  10       20.65       16.62      3.29 o 
  -3   4  10       16.79       16.44      3.38 o 
  -2   4  10       41.07       37.93      4.30 o 
  -1   4  10       17.56       24.90      3.99 o 
   0   4  10        8.24        9.56      2.89 o 
   1   4  10       18.41       21.18      4.03 o 
   2   4  10       12.13       15.21      3.51 o 
   3   4  10        7.76        7.63      2.81 o 
   4   4  10        1.88        1.58      2.41 o 
 -11   5  10        4.62        5.05      1.78 o 
 -10   5  10        1.52        0.99      1.14 o 
  -9   5  10        0.02        0.08      0.93 o 
  -8   5  10       12.78       11.76      1.55 o 
  -7   5  10       10.27       16.14      3.24 o 
  -6   5  10        5.85        8.07      2.63 o 
  -5   5  10       15.83       20.52      3.95 o 
  -4   5  10       10.07       12.06      3.16 o 
  -3   5  10        8.03        6.71      2.63 o 
  -2   5  10       10.34        8.90      2.72 o 
  -1   5  10        2.62        0.57      1.67 o 
   0   5  10       61.61       54.28      5.61 o 
   1   5  10        8.35       11.40      3.64 o 
   2   5  10        3.04        4.52      2.63 o 
 -10  -5  11        0.81        1.67      2.02 o 
  -9  -5  11        2.59        3.86      2.28 o 
  -8  -5  11        2.64        6.71      2.59 o 
  -7  -5  11        6.72        5.99      2.32 o 
  -6  -5  11       10.46        8.99      2.89 o 
  -5  -5  11        2.56        2.72      1.84 o 
  -4  -5  11        6.18        6.18      2.50 o 
  -3  -5  11        2.49        2.24      1.71 o 
  -2  -5  11        7.16        6.05      2.50 o 
  -1  -5  11       18.09       18.28      3.99 o 
   0  -5  11        4.44        4.60      2.54 o 
 -12  -4  11       14.77       18.72      4.08 o 
 -11  -4  11        3.07        3.81      2.37 o 
 -10  -4  11        9.27        7.45      2.54 o 
  -9  -4  11        9.14        6.23      2.37 o 
  -8  -4  11        6.43        7.41      2.32 o 
  -7  -4  11        1.47        2.87      1.17 o 
  -6  -4  11        1.52        2.87      1.14 o 
  -5  -4  11       14.43       13.18      1.99 o 
  -4  -4  11       11.05       12.98      2.98 o 
  -3  -4  11        5.87        6.09      2.19 o 
  -2  -4  11        4.70        2.37      1.62 o 
  -1  -4  11        2.66        4.69      2.06 o 
   0  -4  11       12.61       12.45      3.07 o 
   1  -4  11        7.76        9.43      2.72 o 
   2  -4  11        9.33        9.91      2.98 o 
   3  -4  11        4.04        4.30      2.24 o 
 -14  -3  11        4.27        5.31      2.46 o 
 -13  -3  11       11.65       11.49      3.16 o 
 -12  -3  11        5.06        3.90      2.02 o 
 -11  -3  11        0.10        0.79      1.62 o 
 -10  -3  11       21.10       18.24      3.42 o 
  -9  -3  11        3.01        3.11      1.67 o 
  -8  -3  11       34.60       26.83      3.73 o 
  -7  -3  11       15.41       14.22      2.01 o 
  -6  -3  11       13.69       13.29      1.93 o 
  -5  -3  11        8.90        7.61      1.53 o 
  -4  -3  11        4.63        4.25      1.17 o 
  -3  -3  11       48.99       43.06      4.17 o 
  -2  -3  11       52.73       43.80      4.25 o 
  -1  -3  11       24.03       27.84      3.95 o 
   0  -3  11       29.91       29.86      4.12 o 
   1  -3  11       20.90       18.77      3.51 o 
   2  -3  11       10.58       12.54      3.11 o 
   3  -3  11        0.34        1.62      1.49 o 
   4  -3  11       17.72       17.98      3.81 o 
   5  -3  11        3.55        4.38      2.37 o 
 -15  -2  11       20.04       18.63      3.90 o 
 -14  -2  11       11.86       12.06      3.16 o 
 -13  -2  11        0.55        1.18      1.27 o 
 -12  -2  11       16.95       15.48      3.42 o 
 -11  -2  11        6.73        3.68      1.80 o 
 -10  -2  11       39.41       37.27      3.99 o 
  -9  -2  11       54.59       47.75      4.30 o 
  -8  -2  11       84.41       67.43      5.04 o 
  -7  -2  11        1.58        1.89      0.88 o 
  -6  -2  11        4.18        4.30      1.22 o 
  -5  -2  11       63.45       59.54      3.13 o 
  -4  -2  11      214.25      199.98      5.57 o 
  -3  -2  11       51.06       43.20      4.14 o 
  -2  -2  11       10.26        2.89      2.83 o 
  -1  -2  11        1.04        3.29      1.49 o 
   0  -2  11        8.18        7.89      2.15 o 
   1  -2  11        2.81        5.74      1.97 o 
   2  -2  11       46.00       38.54      4.08 o 
   3  -2  11        7.88        8.20      2.41 o 
   4  -2  11        6.12        3.99      2.02 o 
   5  -2  11        1.31        1.23      1.49 o 
   6  -2  11        1.81        1.40      2.15 o 
 -16  -1  11        1.82        1.89      2.06 o 
 -15  -1  11        1.09        3.20      1.89 o 
 -14  -1  11       22.61       24.64      4.12 o 
 -13  -1  11       33.56       34.77      4.08 o 
 -12  -1  11       38.58       34.73      3.99 o 
 -11  -1  11       44.59       38.98      4.08 o 
 -10  -1  11       31.19       36.57      3.81 o 
  -9  -1  11       35.56       26.70      3.33 o 
  -8  -1  11       60.16       59.85      4.60 o 
  -7  -1  11       93.33       86.20      3.53 o 
  -6  -1  11       56.00       53.59      7.45 o 
  -5  -1  11        1.90        1.53      0.85 o 
  -4  -1  11        3.83        4.98      1.15 o 
  -3  -1  11       85.05       82.52      3.40 o 
  -2  -1  11       44.44       42.19      2.53 o 
  -1  -1  11       43.53       36.42      5.26 o 
   0  -1  11       54.64       57.01      2.93 o 
   1  -1  11       71.15       67.35      4.87 o 
   2  -1  11       10.39       12.67      2.72 o 
   3  -1  11       49.96       51.34      4.60 o 
   4  -1  11       14.30       13.72      3.03 o 
   5  -1  11        9.89       13.94      3.29 o 
   6  -1  11        0.67        1.97      2.02 o 
 -16   0  11       18.08       19.51      3.86 o 
 -15   0  11        2.64        1.97      1.75 o 
 -14   0  11        5.09        7.89      2.50 o 
 -13   0  11        3.77        4.91      2.02 o 
 -12   0  11        3.12        4.38      1.84 o 
 -11   0  11       49.13       45.12      4.25 o 
 -10   0  11      102.99      104.53      6.18 o 
  -9   0  11        1.81        1.45      1.27 o 
  -8   0  11      239.11      229.44      8.77 o 
  -7   0  11        9.90       13.90      2.63 o 
  -6   0  11        9.50       11.79      2.41 o 
  -5   0  11       44.40       45.19      2.44 o 
  -4   0  11      315.97      300.81     19.62 o 
  -3   0  11        4.10        4.10      1.07 o 
  -2   0  11       50.06       51.62      2.87 o 
  -1   0  11       33.06       28.99      2.08 o 
   0   0  11       32.90       30.72      2.21 o 
   1   0  11       62.52       46.78     14.45 o 
   2   0  11       36.23       33.45      3.46 o 
   3   0  11       13.17       14.73      2.89 o 
   4   0  11        2.57        3.68      1.67 o 
   5   0  11        2.78        3.03      1.89 o 
   6   0  11       20.60       22.58      3.99 o 
 -15   1  11        1.08       -0.13      1.40 o 
 -14   1  11       22.94       25.65      3.90 o 
 -13   1  11       32.84       33.54      3.86 o 
 -12   1  11       39.00       21.15     13.24 o 
 -11   1  11       45.82       47.66      4.43 o 
 -10   1  11       31.27       37.97      3.90 o 
  -9   1  11       35.71       25.08      4.01 o 
  -8   1  11       60.94       59.24      4.60 o 
  -7   1  11       94.20       97.69      5.70 o 
  -6   1  11       56.55       53.93      4.30 o 
  -5   1  11        1.59        1.23      1.32 o 
  -4   1  11        3.74        4.65      1.84 o 
  -3   1  11       86.07       84.01      5.26 o 
  -2   1  11       44.20       47.05      4.08 o 
  -1   1  11       42.28       41.08      3.81 o 
   0   1  11       56.51       64.41      4.74 o 
   1   1  11       71.61       79.97      5.31 o 
   2   1  11       10.12       10.92      2.63 o 
   3   1  11       49.79       47.40      4.34 o 
   4   1  11       14.11       13.86      2.94 o 
   5   1  11        9.66       16.27      3.29 o 
   6   1  11        0.52        2.50      1.97 o 
 -15   2  11       19.74       24.25      4.21 o 
 -14   2  11       11.64       12.98      3.16 o 
 -13   2  11        0.52        1.91      1.10 o 
 -12   2  11       17.34       17.86      2.32 o 
 -11   2  11        6.27        5.05      2.42 o 
 -10   2  11       39.45       43.16      2.61 o 
  -9   2  11       55.13       53.10      2.51 o 
  -8   2  11       84.40       82.17      5.48 o 
  -7   2  11        1.46        2.28      1.49 o 
  -6   2  11        3.94        4.60      1.71 o 
  -5   2  11       63.54       66.38      4.91 o 
  -4   2  11      214.72      214.27      8.64 o 
  -3   2  11       48.92       48.14      4.21 o 
  -2   2  11        9.72        9.16      2.37 o 
  -1   2  11        1.13        4.47      1.84 o 
   0   2  11        8.17       11.79      2.85 o 
   1   2  11        2.49        6.66      2.32 o 
   2   2  11       46.02       52.75      4.69 o 
   3   2  11        7.84       10.96      2.85 o 
   4   2  11        6.46        8.46      2.63 o 
 -14   3  11        4.44        6.30      1.83 o 
 -13   3  11       11.21       14.89      2.44 o 
 -12   3  11        5.07        7.01      1.35 o 
 -11   3  11        0.13        0.35      0.77 o 
 -10   3  11       20.79       23.95      1.83 o 
  -9   3  11        2.89        3.34      0.99 o 
  -8   3  11       33.52       34.13      2.60 o 
  -7   3  11       15.00       16.84      3.11 o 
  -6   3  11       13.76       13.72      2.89 o 
  -5   3  11        8.75        6.75      2.19 o 
  -4   3  11        4.85        5.35      2.06 o 
  -3   3  11       49.81       42.92      4.34 o 
  -2   3  11       54.21       56.52      4.95 o 
  -1   3  11       24.96       27.58      4.03 o 
   0   3  11       31.11       27.14      4.08 o 
   1   3  11       20.66       24.03      3.99 o 
   2   3  11       10.69        9.25      2.67 o 
   3   3  11        0.28        1.05      1.62 o 
   4   3  11       17.50       24.73      4.34 o 
   5   3  11        3.57        6.97      3.24 o 
 -12   4  11       14.75       21.06      2.93 o 
 -11   4  11        2.91        2.45      1.73 o 
 -10   4  11        9.51       12.82      1.57 o 
  -9   4  11        9.13        9.93      1.39 o 
  -8   4  11        6.30        5.75      1.24 o 
  -7   4  11        1.59        1.10      1.49 o 
  -6   4  11        1.41        2.67      1.71 o 
  -5   4  11       14.47       13.37      3.03 o 
  -4   4  11       11.48       11.58      2.94 o 
  -3   4  11        5.47        7.19      2.54 o 
  -2   4  11        4.81        4.30      2.19 o 
  -1   4  11        2.71        3.03      2.24 o 
   0   4  11       12.57       13.90      3.46 o 
   1   4  11        7.82        7.76      2.94 o 
   2   4  11        9.29        8.81      3.29 o 
   3   4  11        3.94        5.79      3.03 o 
 -10   5  11        0.82        0.85      1.05 o 
  -9   5  11        2.57        2.95      1.27 o 
  -8   5  11        2.79        4.27      1.19 o 
  -7   5  11        6.41        5.92      2.41 o 
  -6   5  11       10.36       13.86      3.38 o 
  -5   5  11        2.54        1.97      2.06 o 
  -4   5  11        6.13        8.46      2.89 o 
  -3   5  11        2.59        4.56      2.37 o 
  -2   5  11        6.86        5.26      2.67 o 
  -1   5  11       17.99       19.56      4.17 o 
   0   5  11        4.61        3.55      2.72 o 
  -8  -5  12        3.35        3.07      2.46 o 
  -7  -5  12        1.92        1.74      1.38 o 
  -6  -5  12        1.13        2.24      2.02 o 
  -5  -5  12        5.22        5.57      2.76 o 
  -4  -5  12        4.25        5.66      2.85 o 
  -3  -5  12        7.45       13.94      3.60 o 
  -2  -5  12       21.05       24.16      4.60 o 
 -12  -4  12        2.28        2.76      2.10 o 
 -11  -4  12       13.29       13.02      3.60 o 
 -10  -4  12        3.78        5.66      2.28 o 
  -9  -4  12        3.53        2.28      1.97 o 
  -8  -4  12       11.45        8.84      1.90 o 
  -7  -4  12        9.56       10.89      2.07 o 
  -6  -4  12       22.49       20.93      2.53 o 
  -5  -4  12       11.37       14.29      3.20 o 
  -4  -4  12        5.00        4.43      1.97 o 
  -3  -4  12       17.90       21.05      3.95 o 
  -2  -4  12        8.09        4.34      1.93 o 
  -1  -4  12        0.19        0.39      1.62 o 
   0  -4  12       15.84       15.39      3.55 o 
   1  -4  12       17.07       17.67      3.81 o 
 -14  -3  12       12.04       11.31      3.55 o 
 -13  -3  12        9.33        7.94      2.72 o 
 -12  -3  12        5.52        5.09      2.50 o 
 -11  -3  12        6.77        4.60      2.15 o 
 -10  -3  12        4.86        3.16      1.97 o 
  -9  -3  12       12.21       14.34      3.20 o 
  -8  -3  12       15.82       18.48      2.37 o 
  -7  -3  12        4.16        4.48      1.30 o 
  -6  -3  12        5.98        6.78      1.50 o 
  -5  -3  12       10.50       10.66      1.81 o 
  -4  -3  12        3.89        3.59      1.22 o 
  -3  -3  12       15.60       17.54      3.29 o 
  -2  -3  12       15.64       15.00      3.11 o 
  -1  -3  12       23.02       22.49      3.81 o 
   0  -3  12        8.06       10.13      2.81 o 
   1  -3  12       17.33       17.71      3.68 o 
   2  -3  12        1.47        3.07      1.80 o 
   3  -3  12       12.00       10.79      3.16 o 
 -15  -2  12        0.81        0.92      1.84 o 
 -14  -2  12        0.87        1.14      1.58 o 
 -13  -2  12       17.50       22.36      4.08 o 
 -12  -2  12       15.19       12.58      3.11 o 
 -11  -2  12      100.16       90.28      6.45 o 
 -10  -2  12       50.87       42.22      4.34 o 
  -9  -2  12       10.84       12.23      2.85 o 
  -8  -2  12        3.60        3.96      1.20 o 
  -7  -2  12        2.25        3.19      1.13 o 
  -6  -2  12       16.07       15.92      2.05 o 
  -5  -2  12       50.29       43.66      2.81 o 
  -4  -2  12       19.39       20.95      2.20 o 
  -3  -2  12        9.09        9.44      1.56 o 
  -2  -2  12       22.05       17.25      9.40 o 
  -1  -2  12       28.64       25.04      3.60 o 
   0  -2  12        6.21        5.31      1.97 o 
   1  -2  12       17.79       19.86      3.51 o 
   2  -2  12       16.99       13.86      3.07 o 
   3  -2  12        5.70        7.80      2.37 o 
   4  -2  12       16.35       19.16      3.90 o 
 -15  -1  12       10.81       12.06      3.46 o 
 -14  -1  12       29.65       31.74      4.65 o 
 -13  -1  12        2.95        3.55      1.89 o 
 -12  -1  12        3.72        5.22      2.10 o 
 -11  -1  12       41.50       35.65      4.03 o 
 -10  -1  12       22.90       26.00      3.77 o 
  -9  -1  12       27.54       28.15      3.46 o 
  -8  -1  12       30.48       31.96      3.68 o 
  -7  -1  12       73.80       64.31      3.22 o 
  -6  -1  12        0.32        0.56      0.90 o 
  -5  -1  12       67.11       60.77      3.12 o 
  -4  -1  12       85.68       81.62      3.57 o 
  -3  -1  12      119.68      116.31      8.24 o 
  -2  -1  12      107.83      109.36      5.96 o 
  -1  -1  12        5.12        3.68      1.13 o 
   0  -1  12       10.56        8.46      2.28 o 
   1  -1  12       10.98       11.93      2.67 o 
   2  -1  12        5.28        7.19      2.28 o 
   3  -1  12       14.21       13.90      3.11 o 
   4  -1  12        3.81        3.29      2.02 o 
   5  -1  12        0.27        1.36      1.80 o 
 -16   0  12        0.87        2.67      2.28 o 
 -15   0  12        0.17        3.46      1.89 o 
 -14   0  12       12.55       12.10      3.03 o 
 -13   0  12       15.94       19.99      3.60 o 
 -12   0  12       39.44       40.82      4.34 o 
 -11   0  12       62.72       57.61      4.87 o 
 -10   0  12        5.92        8.20      2.24 o 
  -9   0  12       37.93       38.54      3.90 o 
  -8   0  12       42.83       36.22      3.81 o 
  -7   0  12        4.29        6.84      2.06 o 
  -6   0  12        0.05       -0.09      1.14 o 
  -5   0  12       68.47       63.01      4.78 o 
  -4   0  12       11.06       12.85      2.63 o 
  -3   0  12        5.06        7.37      2.15 o 
  -2   0  12       88.35       90.58      5.57 o 
  -1   0  12       18.51       19.51      2.06 o 
   0   0  12        2.66        4.25      1.29 o 
   1   0  12       11.84       10.52      5.41 o 
   2   0  12       75.44       85.06      5.61 o 
   3   0  12       17.15       20.04      3.38 o 
   4   0  12        0.85        1.40      1.71 o 
   5   0  12        3.40        5.13      2.37 o 
 -15   1  12       11.19       12.15      3.16 o 
 -14   1  12       29.66       35.08      4.34 o 
 -13   1  12        2.92        2.94      1.71 o 
 -12   1  12        3.77        5.13      2.19 o 
 -11   1  12       41.24       42.79      4.34 o 
 -10   1  12       22.69       27.62      3.81 o 
  -9   1  12       28.43       26.83      1.82 o 
  -8   1  12       31.00       33.69      2.41 o 
  -7   1  12       73.59       68.22      5.09 o 
  -6   1  12        0.23        1.32      1.45 o 
  -5   1  12       67.04       54.28      4.60 o 
  -4   1  12       86.38       80.37      5.52 o 
  -3   1  12      119.23      124.52      6.75 o 
  -2   1  12      105.22      107.07      6.27 o 
  -1   1  12        4.98        5.92      2.15 o 
   0   1  12       10.62       11.05      2.67 o 
   1   1  12       10.96       13.50      2.85 o 
   2   1  12        5.28        3.64      1.84 o 
 -14   2  12        0.88        0.98      1.32 o 
 -13   2  12       17.72       21.18      2.62 o 
 -12   2  12       14.65       14.47      2.26 o 
 -11   2  12       99.37      102.30      6.27 o 
 -10   2  12       51.52       55.82      3.82 o 
  -9   2  12       10.25       10.66      1.46 o 
  -8   2  12        3.54        3.60      1.36 o 
  -7   2  12        2.12        2.15      1.53 o 
  -6   2  12       16.22       22.67      3.60 o 
  -5   2  12       50.74       49.68      4.56 o 
  -4   2  12       18.36       16.18      3.11 o 
  -3   2  12        8.70        6.40      2.32 o 
  -2   2  12       22.35       25.56      3.77 o 
  -1   2  12       28.13       32.09      3.86 o 
   0   2  12        6.23        8.77      2.72 o 
   1   2  12       17.90       20.08      3.64 o 
   2   2  12       17.15       19.77      3.68 o 
   3   2  12        5.98        6.84      2.63 o 
 -14   3  12       12.45       14.56      3.86 o 
 -13   3  12        9.59       10.35      3.03 o 
 -12   3  12        5.42        6.49      1.36 o 
 -11   3  12        6.76        6.29      1.14 o 
 -10   3  12        5.01        5.32      1.06 o 
  -9   3  12       12.69       15.59      1.55 o 
  -8   3  12       15.84       20.13      3.60 o 
  -7   3  12        4.30        9.12      2.59 o 
  -6   3  12        6.06        6.31      2.32 o 
  -5   3  12       10.76        8.77      2.50 o 
  -4   3  12        3.71        3.24      2.02 o 
  -3   3  12       15.23       17.54      3.51 o 
  -2   3  12       15.20       20.04      3.73 o 
  -1   3  12       23.71       26.13      4.21 o 
   0   3  12        7.75       12.67      3.29 o 
   1   3  12       17.36       17.98      3.77 o 
   2   3  12        1.57        2.72      2.28 o 
   3   3  12       11.95       17.63      4.12 o 
 -12   4  12        2.16        3.26      1.72 o 
 -11   4  12       12.90       16.53      1.84 o 
 -10   4  12        3.91        4.19      1.14 o 
  -9   4  12        3.46        4.60      1.09 o 
  -8   4  12       11.56       11.71      2.17 o 
  -7   4  12        9.61        9.51      2.89 o 
  -6   4  12       22.50       22.19      3.95 o 
  -5   4  12       11.86       11.49      2.98 o 
  -4   4  12        4.95        5.48      2.28 o 
  -3   4  12       17.80       20.52      3.95 o 
  -2   4  12        8.37        6.09      2.63 o 
  -1   4  12        0.24        1.10      1.89 o 
   0   4  12       16.10       22.05      4.60 o 
   1   4  12       16.96       21.31      4.47 o 
  -8   5  12        3.15        3.65      1.31 o 
  -7   5  12        2.00        1.71      2.15 o 
  -6   5  12        1.20        0.79      2.19 o 
  -5   5  12        5.11        2.76      2.41 o 
  -4   5  12        4.26        2.19      2.41 o 
  -3   5  12        7.37       15.48      4.03 o 
  -2   5  12       20.65       19.16      4.38 o 
 -11  -4  13        0.53       -0.35      1.93 o 
 -10  -4  13        0.83        0.66      2.06 o 
  -9  -4  13       10.76       11.97      3.16 o 
  -8  -4  13        0.04       -0.02      1.12 o 
  -7  -4  13       12.03       12.60      2.24 o 
  -6  -4  13        2.00        2.97      1.62 o 
  -5  -4  13        8.40        6.88      2.59 o 
  -4  -4  13       10.91       11.84      2.94 o 
  -3  -4  13        8.14        8.73      2.98 o 
  -2  -4  13        5.99        6.31      2.50 o 
  -1  -4  13        3.43        1.45      1.80 o 
 -13  -3  13        1.75        4.17      2.41 o 
 -12  -3  13       13.80       13.33      3.68 o 
 -11  -3  13        7.25        8.46      2.81 o 
 -10  -3  13        1.36       -0.22      1.67 o 
  -9  -3  13       23.26       23.76      3.95 o 
  -8  -3  13        4.01        4.59      1.53 o 
  -7  -3  13       12.26       13.38      2.15 o 
  -6  -3  13        7.34        5.35      1.80 o 
  -5  -3  13        5.19        5.76      1.51 o 
  -4  -3  13       18.81       24.73      3.90 o 
  -3  -3  13        1.49        3.64      1.97 o 
  -2  -3  13       12.39       14.78      3.38 o 
  -1  -3  13        6.69        4.47      1.93 o 
   0  -3  13       17.16       17.85      3.73 o 
   1  -3  13        0.68        1.23      1.75 o 
   2  -3  13       13.40       11.62      3.29 o 
 -14  -2  13        0.75        1.27      1.89 o 
 -13  -2  13        4.52        8.11      2.81 o 
 -12  -2  13        7.67        8.86      2.63 o 
 -11  -2  13       41.16       37.31      4.38 o 
 -10  -2  13        3.10        5.00      2.06 o 
  -9  -2  13        2.81        5.66      2.19 o 
  -8  -2  13        7.94        7.95      3.20 o 
  -7  -2  13       21.69       20.78      2.38 o 
  -6  -2  13       21.89       21.95      2.40 o 
  -5  -2  13        1.62        2.55      1.08 o 
  -4  -2  13        4.92        5.19      1.38 o 
  -3  -2  13       37.30       36.02      2.70 o 
  -2  -2  13       13.08       13.42      2.89 o 
  -1  -2  13        4.09        4.21      1.84 o 
   0  -2  13       21.33       23.41      3.81 o 
   1  -2  13       13.67       13.59      3.20 o 
   2  -2  13        7.86        9.87      2.98 o 
   3  -2  13        1.01        1.97      1.89 o 
 -15  -1  13       12.13       14.43      3.68 o 
 -14  -1  13        6.45        5.35      2.37 o 
 -13  -1  13        4.24        3.46      1.93 o 
 -12  -1  13        8.59        6.97      2.41 o 
 -11  -1  13       26.92       20.87      3.73 o 
 -10  -1  13       19.10       14.69      3.29 o 
  -9  -1  13        9.15       13.02      2.98 o 
  -8  -1  13       54.03       49.41      4.60 o 
  -7  -1  13        7.11        7.23      2.32 o 
  -6  -1  13        1.27        2.71      1.08 o 
  -5  -1  13       15.45       16.77      3.35 o 
  -4  -1  13      100.51       93.56      5.09 o 
  -3  -1  13       24.14       24.97      2.40 o 
  -2  -1  13       36.24       35.31      3.05 o 
  -1  -1  13        3.16        2.54      1.58 o 
   0  -1  13        4.77        5.44      1.84 o 
   1  -1  13        2.65        3.95      2.02 o 
   2  -1  13       16.29       15.30      3.33 o 
   3  -1  13        0.92        2.32      1.80 o 
   4  -1  13        1.02        0.92      1.80 o 
 -15   0  13       21.46       20.34      4.08 o 
 -14   0  13        0.01        0.83      1.49 o 
 -13   0  13       15.41       21.18      3.81 o 
 -12   0  13        0.32        4.74      2.24 o 
 -11   0  13       12.75       13.99      3.20 o 
 -10   0  13        0.80        1.89      1.45 o 
  -9   0  13       50.90       43.41      4.30 o 
  -8   0  13       15.32       18.59      3.29 o 
  -7   0  13       35.99       38.67      4.08 o 
  -6   0  13       45.12       47.66      4.43 o 
  -5   0  13        0.01        0.31      1.23 o 
  -4   0  13        7.11       10.35      2.63 o 
  -3   0  13       77.94       89.58      5.88 o 
  -2   0  13       14.61       19.60      3.20 o 
  -1   0  13       14.58       16.57      3.16 o 
   0   0  13        0.02        0.88      1.32 o 
 -15   1  13       12.19       13.64      3.38 o 
 -14   1  13        6.36        7.23      2.50 o 
 -13   1  13        4.40        3.55      2.06 o 
 -12   1  13        8.45        9.78      2.81 o 
 -11   1  13       27.12       25.17      3.95 o 
 -10   1  13       19.67       16.14      3.29 o 
  -9   1  13        9.05       12.10      2.94 o 
  -8   1  13       53.58       50.38      4.65 o 
  -7   1  13        7.34       10.61      2.72 o 
  -6   1  13        1.18        1.53      1.62 o 
  -5   1  13       15.50       20.34      3.51 o 
  -4   1  13      100.86      101.33      6.40 o 
  -3   1  13       23.24       25.21      3.77 o 
  -2   1  13       35.11       41.21      4.21 o 
  -1   1  13        3.48        3.64      1.93 o 
   0   1  13        4.91        6.31      2.32 o 
   1   1  13        2.71        4.91      2.15 o 
 -14   2  13        0.71        2.46      1.84 o 
 -13   2  13        4.32        7.37      2.59 o 
 -12   2  13        7.47        9.07      1.87 o 
 -11   2  13       41.64       43.20      2.54 o 
 -10   2  13        2.97        5.33      1.26 o 
  -9   2  13        2.72        2.61      0.93 o 
  -8   2  13        7.76       10.22      2.85 o 
  -7   2  13       21.38       19.42      3.55 o 
  -6   2  13       22.60       20.17      3.64 o 
  -5   2  13        1.89        2.15      1.67 o 
  -4   2  13        4.68        3.64      2.15 o 
  -3   2  13       37.39       42.14      4.47 o 
  -2   2  13       13.40       15.61      3.38 o 
  -1   2  13        4.19        1.89      1.93 o 
   0   2  13       21.66       25.82      4.17 o 
   1   2  13       13.93       16.49      3.68 o 
   2   2  13        8.21        7.19      2.72 o 
   3   2  13        0.96        4.08      2.67 o 
 -13   3  13        1.67        2.60      1.55 o 
 -12   3  13       13.58       14.56      3.97 o 
 -11   3  13        7.38        8.92      1.84 o 
 -10   3  13        1.28        2.26      1.06 o 
  -9   3  13       23.06       28.87      2.24 o 
  -8   3  13        4.02        6.01      2.41 o 
  -7   3  13       12.79       18.37      3.68 o 
  -6   3  13        7.48        9.87      2.81 o 
  -5   3  13        5.00        3.16      1.97 o 
  -4   3  13       19.05       21.31      4.03 o 
  -3   3  13        1.63        4.08      2.15 o 
  -2   3  13       11.95       14.78      3.46 o 
  -1   3  13        6.60        8.99      2.94 o 
   0   3  13       17.16       17.54      3.90 o 
   1   3  13        0.74        0.13      2.32 o 
   2   3  13       13.14       12.85      3.68 o 
 -11   4  13        0.47        0.74      1.00 o 
 -10   4  13        0.74        0.68      0.99 o 
  -9   4  13       10.93       11.03      1.57 o 
  -8   4  13        0.05        1.27      1.89 o 
  -7   4  13       11.80       11.31      3.29 o 
  -6   4  13        2.14        5.13      2.32 o 
  -5   4  13        8.43       12.06      3.11 o 
  -4   4  13       10.79       11.53      3.38 o 
  -3   4  13        7.93        7.72      2.89 o 
  -2   4  13        6.15        3.20      2.76 o 
  -1   4  13        3.46        3.95      2.72 o 
  -8  -4  14        4.07        4.36      2.06 o 
  -7  -4  14        0.07        0.46      1.20 o 
  -6  -4  14        6.90        4.69      2.41 o 
  -5  -4  14        6.38        3.86      2.50 o 
  -4  -4  14        0.81        3.46      1.97 o 
 -12  -3  14        0.91        1.84      2.10 o 
 -11  -3  14       22.79       24.33      4.47 o 
 -10  -3  14       15.74       16.22      3.73 o 
  -9  -3  14        1.25        0.31      1.53 o 
  -8  -3  14       19.52       21.69      2.72 o 
  -7  -3  14        6.67        7.28      1.80 o 
  -6  -3  14        3.83        6.11      2.41 o 
  -5  -3  14        4.09        4.99      1.50 o 
  -4  -3  14       13.98       14.60      3.24 o 
  -3  -3  14        0.07        0.96      1.58 o 
  -2  -3  14        3.06        2.72      2.02 o 
  -1  -3  14       11.64       11.27      3.24 o 
   0  -3  14        4.55        7.72      2.76 o 
 -13  -2  14       10.65       10.39      3.11 o 
 -12  -2  14       14.42       15.08      3.64 o 
 -11  -2  14        5.25        8.29      2.81 o 
 -10  -2  14        2.33        3.20      2.02 o 
  -9  -2  14       19.45       21.62      3.90 o 
  -8  -2  14        6.48        8.12      1.69 o 
  -7  -2  14        4.13        5.11      1.42 o 
  -6  -2  14        6.25        8.19      1.66 o 
  -5  -2  14        8.79        7.84      1.60 o 
  -4  -2  14        3.70        2.76      1.22 o 
  -3  -2  14        2.60        2.32      1.67 o 
  -2  -2  14        0.33        2.54      1.80 o 
  -1  -2  14        1.90        1.84      1.75 o 
   0  -2  14        6.38        7.54      2.50 o 
   1  -2  14       14.77       12.50      3.24 o 
 -14  -1  14        9.09       10.35      3.11 o 
 -13  -1  14        0.48        0.83      1.71 o 
 -12  -1  14       10.76       11.79      3.20 o 
 -11  -1  14        8.99       13.29      3.24 o 
 -10  -1  14        4.22        5.52      2.46 o 
  -9  -1  14       14.99       13.33      3.11 o 
  -8  -1  14       31.97       35.56      4.12 o 
  -7  -1  14        1.56        1.71      1.40 o 
  -6  -1  14        0.04        0.35      1.23 o 
  -5  -1  14       11.21        9.73      2.67 o 
  -4  -1  14        9.33       12.85      2.85 o 
  -3  -1  14       25.25       23.59      3.60 o 
  -2  -1  14        0.21       -0.44      1.23 o 
  -1  -1  14       20.81       20.26      3.46 o 
   0  -1  14        6.50        3.77      1.93 o 
   1  -1  14        0.49        1.84      1.75 o 
   2  -1  14        7.79        7.67      2.50 o 
 -14   0  14       13.40       12.54      3.38 o 
 -13   0  14        6.65        7.76      2.67 o 
 -12   0  14        2.42        4.87      2.10 o 
 -11   0  14       51.27       45.16      4.82 o 
 -10   0  14        3.72        2.37      1.93 o 
  -9   0  14       53.77       45.95      4.69 o 
  -8   0  14        8.75       17.36      3.46 o 
  -7   0  14       41.95       40.38      4.30 o 
  -6   0  14       15.45       18.59      3.51 o 
  -5   0  14       75.31       67.39      5.31 o 
  -4   0  14       48.00       47.05      4.56 o 
  -3   0  14       56.98       66.21      5.31 o 
  -2   0  14       43.03       44.46      4.38 o 
  -1   0  14        1.11        1.32      1.53 o 
 -14   1  14        9.07       11.97      3.24 o 
 -13   1  14        0.50        4.12      1.93 o 
 -12   1  14       10.69       13.55      3.42 o 
 -11   1  14        9.15       15.08      3.46 o 
 -10   1  14        4.30        7.94      2.81 o 
  -9   1  14       14.37       17.01      3.42 o 
  -8   1  14       31.89       31.17      4.38 o 
  -7   1  14        1.60        2.10      1.71 o 
  -6   1  14        0.04        0.26      1.36 o 
  -5   1  14       11.11       12.28      3.07 o 
  -4   1  14        9.08       12.63      3.03 o 
  -3   1  14       24.43       27.01      4.08 o 
  -2   1  14        0.28       -0.57      1.53 o 
  -1   1  14       21.17       20.21      3.68 o 
   0   1  14        6.55        7.67      2.54 o 
   1   1  14        0.47       -1.14      1.84 o 
 -13   2  14       10.74       10.70      3.16 o 
 -12   2  14       14.62       18.20      3.77 o 
 -11   2  14        5.48        9.12      2.81 o 
 -10   2  14        2.21        3.33      2.10 o 
  -9   2  14       19.60       19.28      2.50 o 
  -8   2  14        6.19        9.65      2.81 o 
  -7   2  14        4.17        5.39      2.41 o 
  -6   2  14        6.49        5.74      2.50 o 
  -5   2  14        8.48        7.50      2.76 o 
  -4   2  14        3.88        6.31      2.32 o 
  -3   2  14        2.72        0.09      2.02 o 
  -2   2  14        0.31        3.16      2.02 o 
  -1   2  14        1.91        2.41      2.06 o 
   0   2  14        6.53        6.88      2.67 o 
   1   2  14       14.87       17.71      3.86 o 
 -12   3  14        0.96        1.46      1.58 o 
 -11   3  14       22.38       31.24      2.69 o 
 -10   3  14       15.91       18.56      2.13 o 
  -9   3  14        1.21        3.05      1.42 o 
  -8   3  14       19.46       21.05      4.08 o 
  -7   3  14        6.65        7.54      2.76 o 
  -6   3  14        3.74        9.30      2.85 o 
  -5   3  14        4.17        4.82      2.46 o 
  -4   3  14       14.34       14.95      3.73 o 
  -3   3  14        0.10        0.75      2.10 o 
  -2   3  14        3.29       -0.39      2.02 o 
  -1   3  14       11.86       16.75      4.03 o 
   0   3  14        4.59        8.68      3.16 o 
  -8   4  14        3.90        5.79      2.63 o 
  -7   4  14        0.11        0.09      2.06 o 
  -6   4  14        6.77        6.97      2.94 o 
  -5   4  14        6.35        7.23      3.03 o 
  -4   4  14        0.76        2.50      2.19 o 
 -10  -3  15       11.10       10.13      3.29 o 
  -9  -3  15        2.75        5.88      2.81 o 
  -8  -3  15        2.29        1.43      1.60 o 
  -7  -3  15        2.29        5.40      1.64 o 
  -6  -3  15        8.09        7.26      1.86 o 
  -5  -3  15        9.38       13.20      3.29 o 
  -4  -3  15        4.35        3.99      2.32 o 
  -3  -3  15       13.84       14.82      3.46 o 
 -12  -2  15        3.06        5.70      2.59 o 
 -11  -2  15        2.32        3.33      2.24 o 
 -10  -2  15        3.20        3.07      2.28 o 
  -9  -2  15        0.88        1.49      1.75 o 
  -8  -2  15        1.58        3.11      2.02 o 
  -7  -2  15       14.38       19.42      3.68 o 
  -6  -2  15        0.49        0.44      1.62 o 
  -5  -2  15        1.05        1.22      1.08 o 
  -4  -2  15        4.49        3.60      2.02 o 
  -3  -2  15        5.98        8.20      2.76 o 
  -2  -2  15        8.12       11.44      2.98 o 
  -1  -2  15        6.78        4.17      2.19 o 
 -13  -1  15        0.34        1.45      2.02 o 
 -12  -1  15        0.71        0.92      1.75 o 
 -11  -1  15       15.60       14.25      3.73 o 
 -10  -1  15        4.41        4.38      2.02 o 
  -9  -1  15        5.76        7.59      2.63 o 
  -8  -1  15        2.37        4.74      2.19 o 
  -7  -1  15        3.59        6.53      2.46 o 
  -6  -1  15        2.17        1.71      1.71 o 
  -5  -1  15        5.12        9.30      2.63 o 
  -4  -1  15        5.10        5.35      2.24 o 
  -3  -1  15       25.74       32.75      3.90 o 
 -13   0  15       12.83        8.42      3.16 o 
 -12   0  15       18.54       24.38      4.43 o 
 -11   0  15        8.17        9.21      2.98 o 
 -10   0  15        7.32        9.69      3.03 o 
  -9   0  15        1.73        3.46      2.15 o 
  -8   0  15       14.05       18.63      3.81 o 
  -7   0  15        7.76        7.94      2.67 o 
  -6   0  15        2.32        7.28      2.50 o 
  -5   0  15       17.46       18.42      3.73 o 
  -4   0  15       19.79       20.61      3.81 o 
  -3   0  15       98.22       93.39      6.53 o 
  -2   0  15        0.64        0.44      1.67 o 
 -13   1  15        0.33        1.23      1.97 o 
 -12   1  15        0.73        1.14      1.89 o 
 -11   1  15       15.46       19.07      3.90 o 
 -10   1  15        4.18        5.31      2.32 o 
  -9   1  15        5.51        7.23      2.54 o 
  -8   1  15        2.40        2.10      1.97 o 
  -7   1  15        3.57        4.69      2.19 o 
  -6   1  15        2.22        3.24      2.02 o 
  -5   1  15        5.34        5.83      2.59 o 
  -4   1  15        4.74        6.36      2.54 o 
  -3   1  15       25.62       36.44      4.52 o 
  -2   1  15        4.56        2.98      2.19 o 
  -1   1  15        2.54        5.13      2.59 o 
   0   1  15        5.78        5.31      2.59 o 
 -12   2  15        2.92        4.52      2.50 o 
 -11   2  15        2.34        3.42      2.32 o 
 -10   2  15        3.25        2.85      2.24 o 
  -9   2  15        0.97        0.13      1.62 o 
  -8   2  15        1.42        0.75      1.67 o 
  -7   2  15       14.81       17.45      3.73 o 
  -6   2  15        0.51        0.92      1.97 o 
  -5   2  15        0.99        4.30      2.19 o 
  -4   2  15        4.50        1.01      1.97 o 
  -3   2  15        5.95        9.60      3.29 o 
  -2   2  15        7.79        7.15      3.07 o 
  -1   2  15        6.92       12.72      3.73 o 
 -10   3  15       11.50       12.72      1.99 o 
  -9   3  15        2.85        2.46      2.46 o 
  -8   3  15        2.29        0.79      2.37 o 
  -7   3  15        2.19        1.05      2.15 o 
  -6   3  15        8.20        9.69      3.07 o 
  -5   3  15        9.62       12.54      3.68 o 
  -4   3  15        4.11        5.00      2.85 o 
  -3   3  15       13.61       14.91      3.90 o 
 -10  -2  16        1.66        3.33      2.28 o 
  -9  -2  16        2.63        3.81      2.54 o 
  -8  -2  16       10.47       11.18      3.33 o 
  -7  -2  16        7.85        8.16      2.76 o 
  -6  -2  16        2.28        2.46      2.24 o 
 -11  -1  16        4.00        2.54      2.37 o 
 -10  -1  16        4.59        1.23      2.28 o 
  -9  -1  16       11.82       10.26      3.29 o 
  -8  -1  16        5.25        8.20      2.81 o 
  -7  -1  16        3.30        6.66      2.50 o 
  -6  -1  16        7.32        6.97      2.67 o 
  -5  -1  16        4.41        4.21      2.15 o 
  -4  -1  16       19.91       21.70      3.95 o 
 -12   0  16        0.61        1.36      2.10 o 
 -11   0  16        1.89        1.05      2.06 o 
 -10   0  16        0.15        0.09      2.10 o 
  -9   0  16        9.33       15.92      3.86 o 
  -8   0  16        7.65        6.05      2.72 o 
  -7   0  16        2.49        2.63      2.06 o 
  -6   0  16        3.06        1.62      2.10 o 
  -5   0  16        3.83        5.92      2.59 o 
  -4   0  16       14.36       14.95      3.60 o 
  -3   0  16        0.79        1.14      2.06 o 
  -2   0  16        4.79        4.56      2.41 o 
 -11   1  16        4.14        4.87      2.72 o 
 -10   1  16        4.36        1.80      2.02 o 
  -9   1  16       11.68       16.53      4.03 o 
  -8   1  16        5.26        7.32      3.16 o 
  -7   1  16        3.19        8.77      3.11 o 
  -6   1  16        7.37       11.22      3.42 o 
  -5   1  16        4.21        6.53      3.03 o 
  -4   1  16       20.20       27.36      4.82 o 
  -3   1  16       11.56       10.08      3.29 o 
  -2   1  16        3.30        7.50      3.11 o 
 -10   2  16        1.75        1.40      2.15 o 
  -9   2  16        2.49        5.13      2.76 o 
  -8   2  16       10.33       11.36      3.42 o 
  -7   2  16        7.93        8.37      3.20 o 
  -6   2  16        2.34        2.15      2.54 o 
  -5   2  16        0.65        1.75      2.15 o 
  -4   2  16        5.87        6.49      2.98 o 
  -9   0  17        0.89        1.32      2.19 o 
  -8   0  17        0.84        1.49      2.02 o 
  -7   0  17        0.01        2.06      2.15 o 
  -6   0  17        0.37       -0.96      2.02 o 
                                                 
